# Supplementary material for: Sequence polymorphism of the waxy gene in waxy maize accessions and characterization of a new waxy allele
Source: Sci Rep. 2020 Sep 28;10:15851. doi: 10.1038/s41598-020-72764-3 (PMC7522969; doi:10.1038/s41598-020-72764-3)
Supplement: Supplementary file 2 — Supplementary Information 2. [file 41598_2020_72764_MOESM2_ESM.xlsx]

## Sheet: Supplementary Data file
Supplementary Data File S1 Nucleotide sequences of waxy gene in 167 waxy maize, 14 flint maize, 8 wild relatives and 7 waxy maize landraces
>PI331785
---------------------------------------------------------------------------------------------------------------------------------------------------------------------------------------------------------------------------------------------------------------------------------------------------------------------------------------------------------------------------------------------------------------…
>M106
---------------------------------------------------------------------------------------------------------------------------------------------------------------------------------------------------------------------------------------------------------------------------------------------------------------------------------------------------------------------------------------------------------------…
>PI384061
---------------------------------------------------------------------------------------------------------------------------------------------------------------------------------------------------------------------------------------------------------------------------------------------------------------------------------------------------------------------------------------------------------------…
>PI331783
---------------------------------------------------------------------------------------------------------------------------------------------------------------------------------------------------------------------------------------------------------------------------------------------------------------------------------------------------------------------------------------------------------------…
>PI566683
---------------------------------------------------------------------------------------------------------------------------------------------------------------------------------------------------------------------------------------------------------------------------------------------------------------------------------------------------------------------------------------------------------------…
>PI566685
---------------------------------------------------------------------------------------------------------------------------------------------------------------------------------------------------------------------------------------------------------------------------------------------------------------------------------------------------------------------------------------------------------------…
>PI331786
---------------------------------------------------------------------------------------------------------------------------------------------------------------------------------------------------------------------------------------------------------------------------------------------------------------------------------------------------------------------------------------------------------------…
>PI566691
---------------------------------------------------------------------------------------------------------------------------------------------------------------------------------------------------------------------------------------------------------------------------------------------------------------------------------------------------------------------------------------------------------------…
>CWM074
---------------------------------------------------------------------------------------------------------------------------------------------------------------------------------------------------------------------------------------------------------------------------------------------------------------------------------------------------------------------------------------------------------------…
>CWM050
---------------------------------------------------------------------------------------------------------------------------------------------------------------------------------------------------------------------------------------------------------------------------------------------------------------------------------------------------------------------------------------------------------------…
>CWM052
---------------------------------------------------------------------------------------------------------------------------------------------------------------------------------------------------------------------------------------------------------------------------------------------------------------------------------------------------------------------------------------------------------------…
>CWM069
---------------------------------------------------------------------------------------------------------------------------------------------------------------------------------------------------------------------------------------------------------------------------------------------------------------------------------------------------------------------------------------------------------------…
>CWM080
---------------------------------------------------------------------------------------------------------------------------------------------------------------------------------------------------------------------------------------------------------------------------------------------------------------------------------------------------------------------------------------------------------------…
>CWM056
---------------------------------------------------------------------------------------------------------------------------------------------------------------------------------------------------------------------------------------------------------------------------------------------------------------------------------------------------------------------------------------------------------------…
>CWM057
---------------------------------------------------------------------------------------------------------------------------------------------------------------------------------------------------------------------------------------------------------------------------------------------------------------------------------------------------------------------------------------------------------------…
>Ye478
CGGCAGGGCTGCTCATCTCGTCGACGACCAGGTTCTGTTCCGTTCCGATCCGATCCGATCCTGTCCTTGAGTTTCGTCCAGATCCTGGCGCGTATCTGCGTGTTTGATGATCCAGGTTCTTCGAACCTAAATCTGTCCGTGCACACGTCTTT----------TCTCTCTCTCCTACGCAGTGGATTAATCGGCATGGCGGCTCTGGCCACGTCGCAGCTCGTCGCAACGCGCGCCGGCCTGGGCGTCCCGGACGCGTCCACGTTCCGCCGCGGCGCCGCGCAGGGCCTGAGGGGGGCCCGGGCGTCGGCGGCGGCGGACACGCTCAGCATGCGGACCAGCGCGCGCGCGGCGCCCAGGCACCAG------------CAGCAGGCGCGCCGCGGGGGCAG…
>Jing464
CGGCAGGGCTGCTCATCTCGTCGACGACCAGGTTCCGT---------------TCCGATCCTGTCCTTGAGTTTCGTCCAGATCCTGGCGTGTATCTACGTGTTTGATGATCCAGGTTCATCGAATCTAAATCTGTCCGTGCACATGTCTTCTCTCTCTC--TGTCTGTCTGCTATGCAGTGGATTAATCGGCATGGCGGCTCTAGCCACGTCGCAGCTCGTCGCAACGCGCGCCGGCCTGGGCGTCCCGGACGCGTCCACGTTCCGCCGCGGCGCCGCGCAGGGCCTGAGGGGGGCCCGGACGGCGTCGGCGGCGGACACGCTCAGCATGCGGACCAGCGCGCGCGCGGCGCCCAGGCTCCAGCACCAGCAGCAGCAGCAGGCGCGCCGCGGGGCCAG…
>MC01
CGGCAGGGCTGCTCATCTCGTCGACGACCAGGTTCCGT---------------TCCGATCCTGTCCTTGAGTTTCGTCCAGATCCTGGCGTGTATCTACGTGTTTGATGATCCAGGTTCATCGAATCTAAATCTGTCCGTGCACATGTCTTCTCTCTCTC--TGTCTGTCTGCTATGCAGTGGATTAATCGGCATGGCGGCTCTAGCCACGTCGCAGCTCGTCGCAACGCGCGCCGGCCTGGGCGTCCCGGACGCGTCCACGTTCCGCCGCGGCGCCGCGCAGGGCCTGAGGGGGGCCCGGACGGCGTCGGCGGCGGACACGCTCAGCATGCGGACCAGCGCGCGCGCGGCGCCCAGGCTCCAGCACCAGCAGCAGCAGCAGGCGCGCCGCGGGGCCAG…
>Jing724
CGGCAGGGCTGCTCATCTCGTCGACGACCAGGTTCCGT---------------TCCGATCCTGTCCTTGAGTTTCGTCCAGATCCTGGCGTGTATCTACGTGTTTGATGATCCAGGTTCATCGAATCTAAATCTGTCCGTGCACATGTCTTCTCTCTCTC--TGTCTGTCTGCTATGCAGTGGATTAATCGGCATGGCGGCTCTAGCCACGTCGCAGCTCGTCGCAACGCGCGCCGGCCTGGGCGTCCCGGACGCGTCCACGTTCCGCCGCGGCGCCGCGCAGGGCCTGAGGGGGGCCCGGACGGCGTCGGCGGCGGACACGCTCAGCATGCGGACCAGCGCGCGCGCGGCGCCCAGGCTCCAGCACCAGCAGCAGCAGCAGGCGCGCCGCGGGGCCAG…
>B73
CGGCAGGGCTGCTCATCTCGTCGACGACCAGGTTCCGT---------------TCCGATCCTGTCCTTGAGTTTCGTCCAGATCCTGGCGTGTATCTACGTGTTTGATGATCCAGGTTCATCGAATCTAAATCTGTCCGTGCACATGTCTTCTCTCTCTC--TGTCTGTCTGCTATGCAGTGGATTAATCGGCATGGCGGCTCTAGCCACGTCGCAGCTCGTCGCAACGCGCGCCGGCCTGGGCGTCCCGGACGCGTCCACGTTCCGCCGCGGCGCCGCGCAGGGCCTGAGGGGGGGCCGGACGGCGTCGGCGGCGGACACGCTCAGCATGCGGACCAGCGCGCGCGCGGCGCCCAGGCTCCAGCACCAGCAGCAGCAGCAGGCGCGCCGCGGGGCCAG…
>D9H
CGGCAGGGCTGCTCATCTCGTCGACGACCAGGTTCCGT---------------TCCGATCCTGTCCTTGAGTTTCGTCCAGATCCTGGCGTGTATCTACGTGTTTGATGATCCAGGTTCATCGAATCTAAATCTGTCCGTGCACATGTCTTCTCTCTCTC--TGTCTGTCTGCTATGCAGTGGATTAATCGGCATGGCGGCTCTAGCCACGTCGCAGCTCGTCGCAACGCGCGCCGGCCTGGGCGTCCCGGACGCGTCCACGTTCCGCCGCGGCGCCGCGCAGGGCCTGAGGGGGGGCCGGACGGCGTCGGCGGCGGACACGCTCAGCATGCGGACCAGCGCGCGCGCGGCGCCCAGGCTCCAGCACCAGCAGCAGCAGCAGGCGCGCCGCGGGGCCAG…
>Dan340
CGGCAGGGCTGCTCATCTCGTCGACGACCAGGTTCTGTTCCGTTCCGATCCGATCCGATCCTGTCCTTGAGTTTCGTCCAGATCCTGGCGCGTATCTGCGTGTTTGATGATCCAGGTTCTTCGAACCTAAATCTGTCCGTGCACACGTCTTT----------TCTCTCTCTCCTACGCAGTGGATTAATCGGCATGGCGGCTCTGGCCACGTCGCAGCTCGTCGCAACGCGCGCCGGCCTGGGCGTCCCGGACGCGTCCACGTTCCGCCGCGGCGCCGCGCAGGGCCTGAGGGGGGCCCGGGCGTCGGCGGCGGCGGACACGCTCAGCATGCGGACCAGCGCGCGCGCGGCGCCCAGGCACCAG------------CAGCAGGCGCGCCGCGGGGGCAG…
>P178
CGGCAGGGCTGCTCATCTCGTCGACGACCAGGTTCTGTTCCGTTCCGATCCGATCCGATCCTGTCCTTGAGTTTCGTCCAGATCCTGGCGCGTATCTGCGTGTTTGATGATCCAGGTTCTTCGAACCTAAATCTGTCCGTGCACACGTCTTT----------TCTCTCTCTCCTACGCAGTGGATTAATCGGCATGGCGGCTCTGGCCACGTCGCAGCTCGTCGCAACGCGCGCCGGCCTGGGCGTCCCGGACGCGTCCACGTTCCGCCGCGGCGCCGCGCAGGGCCTGAGGGGGGCCCGGGCGTCGGCGGCGGCGGACACGCTCAGCATGCGGACCAGCGCGCGCGCGGCGCCCAGGCACCAG------------CAGCAGGCGCGCCGCGGGGGCAG…
>Qi319
CGGCAGGGCTGCTCATCTCGTCGACGACCAGGTTCTGTTCCGTTCCGATCCGATCCGATCCTGTCCTTGAGTTTCGTCCAGATCCTGGCGCGTATCTGCGTGTTTGATGATCCAGGTTCTTCGAACCTAAATCTGTCCGTGCACACGTCTTT----------TCTCTCTCTCCTACGCAGTGGATTAATCGGCATGGCGGCTCTGGCCACGTCGCAGCTCGTCGCAACGCGCGCCGGCCTGGGCGTCCCGGACGCGTCCACGTTCCGCCGCGGCGCCGCGCAGGGCCTGAGGGGGGCCCGGGCGTCGGCGGCGGCGGACACGCTCAGCATGCGGACCAGCGCGCGCGCGGCGCCCAGGCACCAG------------CAGCAGGCGCGCCGCGGGGGCAG…
>Jing2416
CGGCAGGGCTGCTCATCTCGTCGACGACCAGGTTCTGTTCCGTTCCGATCCGATCCGATCCTGTCCTTGAGTTTCGTCCAGATCCTGGCGCGTATCTGCGTGTTTGATGATCCAGGTTCTTCGAACCTAAATCTGTCCGTGCACACGTCTTT----------TCTCTCTCTCCTACGCAGTGGATTAATCGGCATGGCGGCTCTGGCCACGTCGCAGCTCGTCGCAACGCGCGCCGGCCTGGGCGTCCCGGACGCGTCCACGTTCCGCCGCGGCGCCGCGCAGGGCCTGAGGGGGGCCCGGGCGTCGGCGGCGGCGGACACGCTCAGCATGCGGACCAGCGCGCGCGCGGCGCCCAGGCACCAG------------CAGCAGGCGCGCCGCGGGGGCAG…
>Zheng58
CGGCAGGGCTGCTCATCTCGTCGACGACCAGGTTCTGTTCCGTTCCGATCCGATCCGATCCTGTCCTTGAGTTTCGTCCAGATCCTGGCGCGTATCTGCGTGTTTGATGATCCAGGTTCTTCGAACCTAAATCTGTCCGTGCACACGTCTTT----------TCTCTCTCTCCTACGCAGTGGATTAATCGGCATGGCGGCTCTGGCCACGTCGCAGCTCGTCGCAACGCGCGCCGGCCTGGGCGTCCCGGACGCGTCCACGTTCCGCCGCGGCGCCGCGCAGGGCCTGAGGGGGGCCCGGGCGTCGGCGGCGGCGGACACGCTCAGCATGCGGACCAGCGCGCGCGCGGCGCCCAGGCACCAG------------CAGCAGGCGCGCCGCGGGGGCAG…
>HZS
CGGCAGGGCTGCTCATCTCGTCGACGACCAGGTTCTGTTCCGTTCCGATCCGATCCGATCCTGTCCTTGAGTTTCGTCCAGATCCTGGCGCGTATCTGCGTGTTTGATGATCCAGGTTCTTCGAACCTAAATCTGTCCGTGCACACGTCTTT----------TCTCTCTCTCCTACGCAGTGGATTAATCGGCATGGCGGCTCTGGCCACGTCGCAGCTCGTCGCAACGCGCGCCGGCCTGGGCGTCCCGGACGCGTCCACGTTCCGCCGCGGCGCCGCGCAGGGCCTGAGGGGGGCCCGGGCGTCGGCGGCGGCGGACACGCTCAGCATGCGGACCAGCGCGCGCGCGGCGCCCAGGCACCAG------------CAGCAGGCGCGCCGCGGGGGCAG…
>C92
CGGCAGGGCTGCTCATCTCGTCGACGACCAGGTTCTGTTCCGTTCCGATCCGATCCGATCCTGTCCTTGAGTTTCGTCCAGATCCTGGCGCGTATCTGCGTGTTTGATGATCCAGGTTCTTCGAACCTAAATCTGTCCGTGCACACGTCTTT----------TCTCTCTCTCCTACGCAGTGGATTAATCGGCATGGCGGCTCTGGCCACGTCGCAGCTCGTCGCAACGCGCGCCGGCCTGGGCGTCCCGGACGCGTCCACGTTCCGCCGCGGCGCCGCGCAGGGCCTGAGGGGGGCCCGGGCGTCGGCGGCGGCGGACACGCTCAGCATGCGGACCAGCGCGCGCGCGGCGCCCAGGCACCAG------------CAGCAGGCGCGCCGCGGGGGCAG…
>Chang7-2
CGGCAGGGCTGCTCATCTCGTCGACGACCAGGTTCTGTTCCGTTCCGATCCGATCCGATCCTGTCCTTGAGTTTCGTCCAGATCCTGGCGCGTATCTGCGTGTTTGATGATCCAGGTTCTTCGAACCTAAATCTGTCCGTGCACACGTCTTT----------TCTCTCTCTCCTACGCAGTGGATTAATCGGCATGGCGGCTCTGGCCACGTCGCAGCTCGTCGCAACGCGCGCCGGCCTGGGCGTCCCGGACGCGTCCACGTTCCGCCGCGGCGCCGCGCAGGGCCTGAGGGGGGCCCGGGCGTCGGCGGCGGCGGACACGCTCAGCATGCGGACCAGCGCGCGCGCGGCGCCCAGGCACCAG------------CAGCAGGCGCGCCGCGGGGGCAG…
>SKN6
------------------------------------------------------------------------------------------------------------------------------------------------------------------------------------------------------------------------------------------------------------------------------------------------------------------------------------------------------------------------------------------GCAGGCGCGCCGCGGGGCCAG…
>JN1
------------------------------------------------------------------------------------------------------------------------------------------------------------------------------------------------------------------------------------------------------------------------------------------------------------------------------------------------------------------------------------------GCAGGCGCGCCGCGGGGCCAG…
>JN2
------------------------------------------------------------------------------------------------------------------------------------------------------------------------------------------------------------------------------------------------------------------------------------------------------------------------------------------------------------------------------------------GCAGGCGCGCCGCGGGGCCAG…
>16-585
------------------------------------------------------------------------------------------------------------------------------------------------------------------------------------------------------------------------------------------------------------------------------------------------------------------------------------------------------------------------------------------GCAGGCGCGCCGCGGGGCCAG…
>80482
------------------------------------------------------------------------------------------------------------------------------------------------------------------------------------------------------------------------------------------------------------------------------------------------------------------------------------------------------------------------------------------GCAGGCGCGCCGCGGGGCCAG…
>YN1M
------------------------------------------------------------------------------------------------------------------------------------------------------------------------------------------------------------------------------------------------------------------------------------------------------------------------------------------------------------------------------------------GCAGGCGCGCCGCGGGGCCAG…
>SKN5
------------------------------------------------------------------------------------------------------------------------------------------------------------------------------------------------------------------------------------------------------------------------------------------------------------------------------------------------------------------------------------------GCAGGCGCGCCGCGGGGCCAG…
>HN2
------------------------------------------------------------------------------------------------------------------------------------------------------------------------------------------------------------------------------------------------------------------------------------------------------------------------------------------------------------------------------------------GCAGGCGCGCCGCGGGGCCAG…
>Jing2
CGGCAGGGCTGCTCATCTCGTCGACGACCAGGTTCCGTTCCGT----------TCCGATCCTGTCCTTGAGTTTCGTCCAGATACTGGCGTGTATCTGCGTGTTTGATGATCCAGGTTCTTCGAACCTAAATCTGTCCGTGCACATGTCTTCTCTCTCTCTGTCTCTCTCTGCTATGCAGTGGATTAATCGGCATGGCGGCTCTGGCCACGTCGCAGCTCGTCGCAACGCGCGCCGGCCTGGGCGTCCCGGACGCGTCCACGTTCCGCCGCGGCGCCGCGCAGGGCCTGAGGGGGGCCCGGGCGTCGGCGGCGGCGGACACGCTCAGCATGCGGACCAGCGCGCGCGCGGCGCCCAGGCACCAGCAC---------CAGCAGGCGCGCCGCGGGGCCAG…
>HN17
CGGCAGGGCTGCTCATCTCGTCGACGACCAGGTTCCGTTCCGT----------TCCGATCCTGTCCTTGAGTTTCGTCCAGATACTGGCGTGTATCTGCGTGTTTGATGATCCAGGTTCTTCGAACCTAAATCTGTCCGTGCACATGTCTTCTCTCTCTCTGTCTCTCTCTGCTATGCAGTGGATTAATCGGCATGGCGGCTCTGGCCACGTCGCAGCTCGTCGCAACGCGCGCCGGCCTGGGCGTCCCGGACGCGTCCACGTTCCGCCGCGGCGCCGCGCAGGGCCTGAGGGGGGCCCGGGCGTCGGCGGCGGCGGACACGCTCAGCATGCGGACCAGCGCGCGCGCGGCGCCCAGGCACCAGCAC---------CAGCAGGCGCGCCGCGGGGCCAG…
>1029
CGGCAGGGCTGCTCATCTCGTCGACGACCAGGTTCCGTTCCGT----------TCCGATCCTGTCCTTGAGTTTCGTCCAGATACTGGCGTGTATCTGCGTGTTTGATGATCCAGGTTCTTCGAACCTAAATCTGTCCGTGCACATGTCTTCTCTCTCTCTGTCTCTCTCTGCTATGCAGTGGATTAATCGGCATGGCGGCTCTGGCCACGTCGCAGCTCGTCGCAACGCGCGCCGGCCTGGGCGTCCCGGACGCGTCCACGTTCCGCCGCGGCGCCGCGCAGGGCCTGAGGGGGGCCCGGGCGTCGGCGGCGGCGGACACGCTCAGCATGCGGACCAGCGCGCGCGCGGCGCCCAGGCACCAGCAC---------CAGCAGGCGCGCCGCGGGGCCAG…
>80453
CGGCAGGGCTGCTCATCTCGTCGACGACCAGGTTCCGTTCCGT----------TCCGATCCTGTCCTTGAGTTTCGTCCAGATACTGGCGTGTATCTGCGTGTTTGATGATCCAGGTTCTTCGAACCTAAATCTGTCCGTGCACATGTCTTCTCTCTCTCTGTCTCTCTCTGCTATGCAGTGGATTAATCGGCATGGCGGCTCTGGCCACGTCGCAGCTCGTCGCAACGCGCGCCGGCCTGGGCGTCCCGGACGCGTCCACGTTCCGCCGCGGCGCCGCGCAGGGCCTGAGGGGGGCCCGGGCGTCGGCGGCGGCGGACACGCTCAGCATGCGGACCAGCGCGCGCGCGGCGCCCAGGCACCAGCAC---------CAGCAGGCGCGCCGCGGGGCCAG…
>80452
CGGCAGGGCTGCTCATCTCGTCGACGACCAGGTTCCGTTCCGT----------TCCGATCCTGTCCTTGAGTTTCGTCCAGATACTGGCGTGTATCTGCGTGTTTGATGATCCAGGTTCTTCGAACCTAAATCTGTCCGTGCACATGTCTTCTCTCTCTCTGTCTCTCTCTGCTATGCAGTGGATTAATCGGCATGGCGGCTCTGGCCACGTCGCAGCTCGTCGCAACGCGCGCCGGCCTGGGCGTCCCGGACGCGTCCACGTTCCGCCGCGGCGCCGCGCAGGGCCTGAGGGGGGCCCGGGCGTCGGCGGCGGCGGACACGCTCAGCATGCGGACCAGCGCGCGCGCGGCGCCCAGGCACCAGCAC---------CAGCAGGCGCGCCGCGGGGCCAG…
>6003
CGGCAGGGCTGCTCATCTCGTCGACGACCAGGTTCCGTTCCGT----------TCCGATCCTGTCCTTGAGTTTCGTCCAGATACTGGCGTGTATCTGCGTGTTTGATGATCCAGGTTCTTCGAACCTAAATCTGTCCGTGCACATGTCTTCTCTCTCTCTGTCTCTCTCTGCTATGCAGTGGATTAATCGGCATGGCGGCTCTGGCCACGTCGCAGCTCGTCGCAACGCGCGCCGGCCTGGGCGTCCCGGACGCGTCCACGTTCCGCCGCGGCGCCGCGCAGGGCCTGAGGGGGGCCCGGGCGTCGGCGGCGGCGGACACGCTCAGCATGCGGACCAGCGCGCGCGCGGCGCCCAGGCACCAGCAC---------CAGCAGGCGCGCCGCGGGGCCAG…
>SXBN4
CGGCAGGGCTGCTCATCTCGTCGACGACCAGGTTCCGTTCCGT----------TCCGATCCTGTCCTTGAGTTTCGTCCAGATACTGGCGTGTATCTGCGTGTTTGATGATCCAGGTTCTTCGAACCTAAATCTGTCCGTGCACATGTCTTCTCTCTCTCTGTCTCTCTCTGCTATGCAGTGGATTAATCGGCATGGCGGCTCTGGCCACGTCGCAGCTCGTCGCAACGCGCGCCGGCCTGGGCGTCCCGGACGCGTCCACGTTCCGCCGCGGCGCCGCGCAGGGCCTGAGGGGGGCCCGGGCGTCGGCGGCGGCGGACACGCTCAGCATGCGGACCAGCGCGCGCGCGGCGCCCAGGCACCAGCAC---------CAGCAGGCGCGCCGCGGGGCCAG…
>80443
CGGCAGGGCTGCTCATCTCGTCGACGACCAGGTTCTGTTCCGTTCCGATCCGATCCGATCCTGTCCTTGAGTTTCGTCCAGATCCTGGCGCGTATCTGCGTGTTTGATGATCCAGGTTCTTCGAACCTAAATCTGTCCGTGCACACGTCTTT----------TCTCTCTCTCCTACGCAGTGGATTAATCGGCATGGCGGCTCTGGCCACGTCGCAGCTCGTCGCAACGCGCGCCGGCCTGGGCGTCCCGGACGCGTCCACGTTCCGCCGCGGCGCCGCGCAGGGCCTGAGGGGGGCCCGGGCGTCGGCGGCGGCGGACACGCTCAGCATGCGGACCAGCGCGCGCGCGGCGCCCAGGCACCAG------------CAGCAGGCGCGCCGCGGGGGCAG…
>JKN656F
CGGCAGGGCTGCTCATCTCGTCGACGACCAGGTTCTGTTCCGTTCCGATCCGATCCGATCCTGTCCTTGAGTTTCGTCCAGATCCTGGCGCGTATCTGCGTGTTTGATGATCCAGGTTCTTCGAACCTAAATCTGTCCGTGCACACGTCTTT----------TCTCTCTCTCCTACGCAGTGGATTAATCGGCATGGCGGCTCTGGCCACGTCGCAGCTCGTCGCAACGCGCGCCGGCCTGGGCGTCCCGGACGCGTCCACGTTCCGCCGCGGCGCCGCGCAGGGCCTGAGGGGGGCCCGGGCGTCGGCGGCGGCGGACACGCTCAGCATGCGGACCAGCGCGCGCGCGGCGCCCAGGCACCAG------------CAGCAGGCGCGCCGCGGGGGCAG…
>HN12
CGGCAGGGCTGCTCATCTCGTCGACGACCAGGTTCTGTTCCGTTCCGATCCGATCCGATCCTGTCCTTGAGTTTCGTCCAGATCCTGGCGCGTATCTGCGTGTTTGATGATCCAGGTTCTTCGAACCTAAATCTGTCCGTGCACACGTCTTT----------TCTCTCTCTCCTACGCAGTGGATTAATCGGCATGGCGGCTCTGGCCACGTCGCAGCTCGTCGCAACGCGCGCCGGCCTGGGCGTCCCGGACGCGTCCACGTTCCGCCGCGGCGCCGCGCAGGGCCTGAGGGGGGCCCGGGCGTCGGCGGCGGCGGACACGCTCAGCATGCGGACCAGCGCGCGCGCGGCGCCCAGGCACCAG------------CAGCAGGCGCGCCGCGGGGGCAG…
>80446
CGGCAGGGCTGCTCATCTCGTCGACGACCAGGTTCTGTTCCGTTCCGATCCGATCCGATCCTGTCCTTGAGTTTCGTCCAGATCCTGGCGCGTATCTGCGTGTTTGATGATCCAGGTTCTTCGAACCTAAATCTGTCCGTGCACACGTCTTT----------TCTCTCTCTCCTACGCAGTGGATTAATCGGCATGGCGGCTCTGGCCACGTCGCAGCTCGTCGCAACGCGCGCCGGCCTGGGCGTCCCGGACGCGTCCACGTTCCGCCGCGGCGCCGCGCAGGGCCTGAGGGGGGCCCGGGCGTCGGCGGCGGCGGACACGCTCAGCATGCGGACCAGCGCGCGCGCGGCGCCCAGGCACCAG------------CAGCAGGCGCGCCGCGGGGGCAG…
>X113
CGGCAGGGCTGCTCATCTCGTCGACGACCAGGTTCTGTTCCGTTCCGATCCGATCCGATCCTGTCCTTGAGTTTCGTCCAGATCCTGGCGCGTATCTGCGTGTTTGATGATCCAGGTTCTTCGAACCTAAATCTGTCCGTGCACACGTCTTT----------TCTCTCTCTCCTACGCAGTGGATTAATCGGCATGGCGGCTCTGGCCACGTCGCAGCTCGTCGCAACGCGCGCCGGCCTGGGCGTCCCGGACGCGTCCACGTTCCGCCGCGGCGCCGCGCAGGGCCTGAGGGGGGCCCGGGCGTCGGCGGCGGCGGACACGCTCAGCATGCGGACCAGCGCGCGCGCGGCGCCCAGGCACCAG------------CAGCAGGCGCGCCGCGGGGGCAG…
>SKN4
CGGCAGGGCTGCTCATCTCGTCGACGACCAGGTTCTGTTCCGTTCCGATCCGATCCGATCCTGTCCTTGAGTTTCGTCCAGATCCTGGCGCGTATCTGCGTGTTTGATGATCCAGGTTCTTCGAACCTAAATCTGTCCGTGCACACGTCTTT----------TCTCTCTCTCCTACGCAGTGGATTAATCGGCATGGCGGCTCTGGCCACGTCGCAGCTCGTCGCAACGCGCGCCGGCCTGGGCGTCCCGGACGCGTCCACGTTCCGCCGCGGCGCCGCGCAGGGCCTGAGGGGGGCCCGGGCGTCGGCGGCGGCGGACACGCTCAGCATGCGGACCAGCGCGCGCGCGGCGCCCAGGCACCAG------------CAGCAGGCGCGCCGCGGGGGCAG…
>HN7
CGGCAGGGCTGCTCATCTCGTCGACGACCAGGTTCTGTTCCGTTCCGATCCGATCCGATCCTGTCCTTGAGTTTCGTCCAGATCCTGGCGCGTATCTGCGTGTTTGATGATCCAGGTTCTTCGAACCTAAATCTGTCCGTGCACACGTCTTT----------TCTCTCTCTCCTACGCAGTGGATTAATCGGCATGGCGGCTCTGGCCACGTCGCAGCTCGTCGCAACGCGCGCCGGCCTGGGCGTCCCGGACGCGTCCACGTTCCGCCGCGGCGCCGCGCAGGGCCTGAGGGGGGCCCGGGCGTCGGCGGCGGCGGACACGCTCAGCATGCGGACCAGCGCGCGCGCGGCGCCCAGGCACCAG------------CAGCAGGCGCGCCGCGGGGGCAG…
>JYN5
CGGCAGGGCTGCTCATCTCGTCGACGACCAGGTTCTGTTCCGTTCCGATCCGATCCGATCCTGTCCTTGAGTTTCGTCCAGATCCTGGCGCGTATCTGCGTGTTTGATGATCCAGGTTCTTCGAACCTAAATCTGTCCGTGCACACGTCTTT----------TCTCTCTCTCCTACGCAGTGGATTAATCGGCATGGCGGCTCTGGCCACGTCGCAGCTCGTCGCAACGCGCGCCGGCCTGGGCGTCCCGGACGCGTCCACGTTCCGCCGCGGCGCCGCGCAGGGCCTGAGGGGGGCCCGGGCGTCGGCGGCGGCGGACACGCTCAGCATGCGGACCAGCGCGCGCGCGGCGCCCAGGCACCAG------------CAGCAGGCGCGCCGCGGGGGCAG…
>HBN3
CGGCAGGGCTGCTCATCTCGTCGACGACCAGGTTCTGTTCCGTTCCGATCCGATCCGATCCTGTCCTTGAGTTTCGTCCAGATCCTGGCGCGTATCTGCGTGTTTGATGATCCAGGTTCTTCGAACCTAAATCTGTCCGTGCACACGTCTTT----------TCTCTCTCTCCTACGCAGTGGATTAATCGGCATGGCGGCTCTGGCCACGTCGCAGCTCGTCGCAACGCGCGCCGGCCTGGGCGTCCCGGACGCGTCCACGTTCCGCCGCGGCGCCGCGCAGGGCCTGAGGGGGGCCCGGGCGTCGGCGGCGGCGGACACGCTCAGCATGCGGACCAGCGCGCGCGCGGCGCCCAGGCACCAG------------CAGCAGGCGCGCCGCGGGGGCAG…
>JYN7
CGGCAGGGCTGCTCATCTCGTCGACGACCAGGTTCTGTTCCGTTCCGATCCGATCCGATCCTGTCCTTGAGTTTCGTCCAGATCCTGGCGCGTATCTGCGTGTTTGATGATCCAGGTTCTTCGAACCTAAATCTGTCCGTGCACACGTCTTT----------TCTCTCTCTCCTACGCAGTGGATTAATCGGCATGGCGGCTCTGGCCACGTCGCAGCTCGTCGCAACGCGCGCCGGCCTGGGCGTCCCGGACGCGTCCACGTTCCGCCGCGGCGCCGCGCAGGGCCTGAGGGGGGCCCGGGCGTCGGCGGCGGCGGACACGCTCAGCATGCGGACCAGCGCGCGCGCGGCGCCCAGGCACCAG------------CAGCAGGCGCGCCGCGGGGGCAG…
>BN2
CGGCAGGGCTGCTCATCTCGTCGACGACCAGGTTCTGTTCCGTTCCGATCCGATCCGATCCTGTCCTTGAGTTTCGTCCAGATCCTGGCGCGTATCTGCGTGTTTGATGATCCAGGTTCTTCGAACCTAAATCTGTCCGTGCACACGTCTTT----------TCTCTCTCTCCTACGCAGTGGATTAATCGGCATGGCGGCTCTGGCCACGTCGCAGCTCGTCGCAACGCGCGCCGGCCTGGGCGTCCCGGACGCGTCCACGTTCCGCCGCGGCGCCGCGCAGGGCCTGAGGGGGGCCCGGGCGTCGGCGGCGGCGGACACGCTCAGCATGCGGACCAGCGCGCGCGCGGCGCCCAGGCACCAG------------CAGCAGGCGCGCCGCGGGGGCAG…
>SKN3
CGGCAGGGCTGCTCATCTCGTCGACGACCAGGTTCTGTTCCGTTCCGATCCGATCCGATCCTGTCCTTGAGTTTCGTCCAGATCCTGGCGCGTATCTGCGTGTTTGATGATCCAGGTTCTTCGAACCTAAATCTGTCCGTGCACACGTCTTT----------TCTCTCTCTCCTACGCAGTGGATTAATCGGCATGGCGGCTCTGGCCACGTCGCAGCTCGTCGCAACGCGCGCCGGCCTGGGCGTCCCGGACGCGTCCACGTTCCGCCGCGGCGCCGCGCAGGGCCTGAGGGGGGCCCGGGCGTCGGCGGCGGCGGACACGCTCAGCATGCGGACCAGCGCGCGCGCGGCGCCCAGGCACCAG------------CAGCAGGCGCGCCGCGGGGGCAG…
>LSTS5
CGGCAGGGCTGCTCATCTCGTCGACGACCAGGTTCTGTTCCGTTCCGATCCGATCCGATCCTGTCCTTGAGTTTCGTCCAGATCCTGGCGCGTATCTGCGTGTTTGATGATCCAGGTTCTTCGAACCTAAATCTGTCCGTGCACACGTCTTT----------TCTCTCTCTCCTACGCAGTGGATTAATCGGCATGGCGGCTCTGGCCACGTCGCAGCTCGTCGCAACGCGCGCCGGCCTGGGCGTCCCGGACGCGTCCACGTTCCGCCGCGGCGCCGCGCAGGGCCTGAGGGGGGCCCGGGCGTCGGCGGCGGCGGACACGCTCAGCATGCGGACCAGCGCGCGCGCGGCGCCCAGGCACCAG------------CAGCAGGCGCGCCGCGGGGGCAG…
>BN5
CGGCAGGGCTGCTCATCTCGTCGACGACCAGGTTCTGTTCCGTTCCGATCCGATCCGATCCTGTCCTTGAGTTTCGTCCAGATCCTGGCGCGTATCTGCGTGTTTGATGATCCAGGTTCTTCGAACCTAAATCTGTCCGTGCACACGTCTTT----------TCTCTCTCTCCTACGCAGTGGATTAATCGGCATGGCGGCTCTGGCCACGTCGCAGCTCGTCGCAACGCGCGCCGGCCTGGGCGTCCCGGACGCGTCCACGTTCCGCCGCGGCGCCGCGCAGGGCCTGAGGGGGGCCCGGGCGTCGGCGGCGGCGGACACGCTCAGCATGCGGACCAGCGCGCGCGCGGCGCCCAGGCACCAG------------CAGCAGGCGCGCCGCGGGGGCAG…
>JYN3
CGGCAGGGCTGCTCATCTCGTCGACGACCAGGTTCTGTTCCGTTCCGATCCGATCCGATCCTGTCCTTGAGTTTCGTCCAGATCCTGGCGCGTATCTGCGTGTTTGATGATCCAGGTTCTTCGAACCTAAATCTGTCCGTGCACACGTCTTT----------TCTCTCTCTCCTACGCAGTGGATTAATCGGCATGGCGGCTCTGGCCACGTCGCAGCTCGTCGCAACGCGCGCCGGCCTGGGCGTCCCGGACGCGTCCACGTTCCGCCGCGGCGCCGCGCAGGGCCTGAGGGGGGCCCGGGCGTCGGCGGCGGCGGACACGCTCAGCATGCGGACCAGCGCGCGCGCGGCGCCCAGGCACCAG------------CAGCAGGCGCGCCGCGGGGGCAG…
>HHN
CGGCAGGGCTGCTCATCTCGTCGACGACCAGGTTCTGTTCCGTTCCGATCCGATCCGATCCTGTCCTTGAGTTTCGTCCAGATCCTGGCGCGTATCTGCGTGTTTGATGATCCAGGTTCTTCGAACCTAAATCTGTCCGTGCACACGTCTTT----------TCTCTCTCTCCTACGCAGTGGATTAATCGGCATGGCGGCTCTGGCCACGTCGCAGCTCGTCGCAACGCGCGCCGGCCTGGGCGTCCCGGACGCGTCCACGTTCCGCCGCGGCGCCGCGCAGGGCCTGAGGGGGGCCCGGGCGTCGGCGGCGGCGGACACGCTCAGCATGCGGACCAGCGCGCGCGCGGCGCCCAGGCACCAG------------CAGCAGGCGCGCCGCGGGGGCAG…
>HN6
CGGCAGGGCTGCTCATCTCGTCGACGACCAGGTTCTGTTCCGTTCCGATCCGATCCGATCCTGTCCTTGAGTTTCGTCCAGATCCTGGCGCGTATCTGCGTGTTTGATGATCCAGGTTCTTCGAACCTAAATCTGTCCGTGCACACGTCTTT----------TCTCTCTCTCCTACGCAGTGGATTAATCGGCATGGCGGCTCTGGCCACGTCGCAGCTCGTCGCAACGCGCGCCGGCCTGGGCGTCCCGGACGCGTCCACGTTCCGCCGCGGCGCCGCGCAGGGCCTGAGGGGGGCCCGGGCGTCGGCGGCGGCGGACACGCTCAGCATGCGGACCAGCGCGCGCGCGGCGCCCAGGCACCAG------------CAGCAGGCGCGCCGCGGGGGCAG…
>HN15
CGGCAGGGCTGCTCATCTCGTCGACGACCAGGTTCTGTTCCGTTCCGATCCGATCCGATCCTGTCCTTGAGTTTCGTCCAGATCCTGGCGCGTATCTGCGTGTTTGATGATCCAGGTTCTTCGAACCTAAATCTGTCCGTGCACACGTCTTT----------TCTCTCTCTCCTACGCAGTGGATTAATCGGCATGGCGGCTCTGGCCACGTCGCAGCTCGTCGCAACGCGCGCCGGCCTGGGCGTCCCGGACGCGTCCACGTTCCGCCGCGGCGCCGCGCAGGGCCTGAGGGGGGCCCGGGCGTCGGCGGCGGCGGACACGCTCAGCATGCGGACCAGCGCGCGCGCGGCGCCCAGGCACCAG------------CAGCAGGCGCGCCGCGGGGGCAG…
>ZHN2
CGGCAGGGCTGCTCATCTCGTCGACGACCAGGTTCTGTTCCGTTCCGATCCGATCCGATCCTGTCCTTGAGTTTCGTCCAGATCCTGGCGCGTATCTGCGTGTTTGATGATCCAGGTTCTTCGAACCTAAATCTGTCCGTGCACACGTCTTT----------TCTCTCTCTCCTACGCAGTGGATTAATCGGCATGGCGGCTCTGGCCACGTCGCAGCTCGTCGCAACGCGCGCCGGCCTGGGCGTCCCGGACGCGTCCACGTTCCGCCGCGGCGCCGCGCAGGGCCTGAGGGGGGCCCGGGCGTCGGCGGCGGCGGACACGCTCAGCATGCGGACCAGCGCGCGCGCGGCGCCCAGGCACCAG------------CAGCAGGCGCGCCGCGGGGGCAG…
>HBN2
CGGCAGGGCTGCTCATCTCGTCGACGACCAGGTTCTGTTCCGTTCCGATCCGATCCGATCCTGTCCTTGAGTTTCGTCCAGATCCTGGCGCGTATCTGCGTGTTTGATGATCCAGGTTCTTCGAACCTAAATCTGTCCGTGCACACGTCTTT----------TCTCTCTCTCCTACGCAGTGGATTAATCGGCATGGCGGCTCTGGCCACGTCGCAGCTCGTCGCAACGCGCGCCGGCCTGGGCGTCCCGGACGCGTCCACGTTCCGCCGCGGCGCCGCGCAGGGCCTGAGGGGGGCCCGGGCGTCGGCGGCGGCGGACACGCTCAGCATGCGGACCAGCGCGCGCGCGGCGCCCAGGCACCAG------------CAGCAGGCGCGCCGCGGGGGCAG…
>HBN6
CGGCAGGGCTGCTCATCTCGTCGACGACCAGGTTCTGTTCCGTTCCGATCCGATCCGATCCTGTCCTTGAGTTTCGTCCAGATCCTGGCGCGTATCTGCGTGTTTGATGATCCAGGTTCTTCGAACCTAAATCTGTCCGTGCACACGTCTTT----------TCTCTCTCTCCTACGCAGTGGATTAATCGGCATGGCGGCTCTGGCCACGTCGCAGCTCGTCGCAACGCGCGCCGGCCTGGGCGTCCCGGACGCGTCCACGTTCCGCCGCGGCGCCGCGCAGGGCCTGAGGGGGGCCCGGGCGTCGGCGGCGGCGGACACGCTCAGCATGCGGACCAGCGCGCGCGCGGCGCCCAGGCACCAG------------CAGCAGGCGCGCCGCGGGGGCAG…
>HN14
CGGCAGGGCTGCTCATCTCGTCGACGACCAGGTTCTGTTCCGTTCCGATCCGATCCGATCCTGTCCTTGAGTTTCGTCCAGATCCTGGCGCGTATCTGCGTGTTTGATGATCCAGGTTCTTCGAACCTAAATCTGTCCGTGCACACGTCTTT----------TCTCTCTCTCCTACGCAGTGGATTAATCGGCATGGCGGCTCTGGCCACGTCGCAGCTCGTCGCAACGCGCGCCGGCCTGGGCGTCCCGGACGCGTCCACGTTCCGCCGCGGCGCCGCGCAGGGCCTGAGGGGGGCCCGGGCGTCGGCGGCGGCGGACACGCTCAGCATGCGGACCAGCGCGCGCGCGGCGCCCAGGCACCAG------------CAGCAGGCGCGCCGCGGGGGCAG…
>BN15
CGGCAGGGCTGCTCATCTCGTCGACGACCAGGTTCTGTTCCGTTCCGATCCGATCCGATCCTGTCCTTGAGTTTCGTCCAGATCCTGGCGCGTATCTGCGTGTTTGATGATCCAGGTTCTTCGAACCTAAATCTGTCCGTGCACACGTCTTT----------TCTCTCTCTCCTACGCAGTGGATTAATCGGCATGGCGGCTCTGGCCACGTCGCAGCTCGTCGCAACGCGCGCCGGCCTGGGCGTCCCGGACGCGTCCACGTTCCGCCGCGGCGCCGCGCAGGGCCTGAGGGGGGCCCGGGCGTCGGCGGCGGCGGACACGCTCAGCATGCGGACCAGCGCGCGCGCGGCGCCCAGGCACCAG------------CAGCAGGCGCGCCGCGGGGGCAG…
>80518
CGGCAGGGCTGCTCATCTCGTCGACGACCAGGTTCTGTTCCGTTCCGATCCGATCCGATCCTGTCCTTGAGTTTCGTCCAGATCCTGGCGCGTATCTGCGTGTTTGATGATCCAGGTTCTTCGAACCTAAATCTGTCCGTGCACACGTCTTT----------TCTCTCTCTCCTACGCAGTGGATTAATCGGCATGGCGGCTCTGGCCACGTCGCAGCTCGTCGCAACGCGCGCCGGCCTGGGCGTCCCGGACGCGTCCACGTTCCGCCGCGGCGCCGCGCAGGGCCTGAGGGGGGCCCGGGCGTCGGCGGCGGCGGACACGCTCAGCATGCGGACCAGCGCGCGCGCGGCGCCCAGGCACCAG------------CAGCAGGCGCGCCGCGGGGGCAG…
>80478
CGGCAGGGCTGCTCATCTCGTCGACGACCAGGTTCTGTTCCGTTCCGATCCGATCCGATCCTGTCCTTGAGTTTCGTCCAGATCCTGGCGCGTATCTGCGTGTTTGATGATCCAGGTTCTTCGAACCTAAATCTGTCCGTGCACACGTCTTT----------TCTCTCTCTCCTACGCAGTGGATTAATCGGCATGGCGGCTCTGGCCACGTCGCAGCTCGTCGCAACGCGCGCCGGCCTGGGCGTCCCGGACGCGTCCACGTTCCGCCGCGGCGCCGCGCAGGGCCTGAGGGGGGCCCGGGCGTCGGCGGCGGCGGACACGCTCAGCATGCGGACCAGCGCGCGCGCGGCGCCCAGGCACCAG------------CAGCAGGCGCGCCGCGGGGGCAG…
>JYN6
CGGCAGGGCTGCTCATCTCGTCGACGACCAGGTTCTGTTCCGTTCCGATCCGATCCGATCCTGTCCTTGAGTTTCGTCCAGATCCTGGCGCGTATCTGCGTGTTTGATGATCCAGGTTCTTCGAACCTAAATCTGTCCGTGCACACGTCTTT----------TCTCTCTCTCCTACGCAGTGGATTAATCGGCATGGCGGCTCTGGCCACGTCGCAGCTCGTCGCAACGCGCGCCGGCCTGGGCGTCCCGGACGCGTCCACGTTCCGCCGCGGCGCCGCGCAGGGCCTGAGGGGGGCCCGGGCGTCGGCGGCGGCGGACACGCTCAGCATGCGGACCAGCGCGCGCGCGGCGCCCAGGCACCAG------------CAGCAGGCGCGCCGCGGGGGCAG…
>LSTS3
CGGCAGGGCTGCTCATCTCGTCGACGACCAGGTTCTGTTCCGTTCCGATCCGATCCGATCCTGTCCTTGAGTTTCGTCCAGATCCTGGCGCGTATCTGCGTGTTTGATGATCCAGGTTCTTCGAACCTAAATCTGTCCGTGCACACGTCTTT----------TCTCTCTCTCCTACGCAGTGGATTAATCGGCATGGCGGCTCTGGCCACGTCGCAGCTCGTCGCAACGCGCGCCGGCCTGGGCGTCCCGGACGCGTCCACGTTCCGCCGCGGCGCCGCGCAGGGCCTGAGGGGGGCCCGGGCGTCGGCGGCGGCGGACACGCTCAGCATGCGGACCAGCGCGCGCGCGGCGCCCAGGCACCAG------------CAGCAGGCGCGCCGCGGGGGCAG…
>HBN4
CGGCAGGGCTGCTCATCTCGTCGACGACCAGGTTCTGTTCCGTTCCGATCCGATCCGATCCTGTCCTTGAGTTTCGTCCAGATCCTGGCGCGTATCTGCGTGTTTGATGATCCAGGTTCTTCGAACCTAAATCTGTCCGTGCACACGTCTTT----------TCTCTCTCTCCTACGCAGTGGATTAATCGGCATGGCGGCTCTGGCCACGTCGCAGCTCGTCGCAACGCGCGCCGGCCTGGGCGTCCCGGACGCGTCCACGTTCCGCCGCGGCGCCGCGCAGGGCCTGAGGGGGGCCCGGGCGTCGGCGGCGGCGGACACGCTCAGCATGCGGACCAGCGCGCGCGCGGCGCCCAGGCACCAG------------CAGCAGGCGCGCCGCGGGGGCAG…
>BN14
CGGCAGGGCTGCTCATCTCGTCGACGACCAGGTTCTGTTCCGTTCCGATCCGATCCGATCCTGTCCTTGAGTTTCGTCCAGATCCTGGCGCGTATCTGCGTGTTTGATGATCCAGGTTCTTCGAACCTAAATCTGTCCGTGCACACGTCTTT----------TCTCTCTCTCCTACGCAGTGGATTAATCGGCATGGCGGCTCTGGCCACGTCGCAGCTCGTCGCAACGCGCGCCGGCCTGGGCGTCCCGGACGCGTCCACGTTCCGCCGCGGCGCCGCGCAGGGCCTGAGGGGGGCCCGGGCGTCGGCGGCGGCGGACACGCTCAGCATGCGGACCAGCGCGCGCGCGGCGCCCAGGCACCAG------------CAGCAGGCGCGCCGCGGGGGCAG…
>LSTS6
CGGCAGGGCTGCTCATCTCGTCGACGACCAGGTTCTGTTCCGTTCCGATCCGATCCGATCCTGTCCTTGAGTTTCGTCCAGATCCTGGCGCGTATCTGCGTGTTTGATGATCCAGGTTCTTCGAACCTAAATCTGTCCGTGCACACGTCTTT----------TCTCTCTCTCCTACGCAGTGGATTAATCGGCATGGCGGCTCTGGCCACGTCGCAGCTCGTCGCAACGCGCGCCGGCCTGGGCGTCCCGGACGCGTCCACGTTCCGCCGCGGCGCCGCGCAGGGCCTGAGGGGGGCCCGGGCGTCGGCGGCGGCGGACACGCTCAGCATGCGGACCAGCGCGCGCGCGGCGCCCAGGCACCAG------------CAGCAGGCGCGCCGCGGGGGCAG…
>6507
CGGCAGGGCTGCTCATCTCGTCGACGACCAGGTTCTGTTCCGTTCCGATCCGATCCGATCCTGTCCTTGAGTTTCGTCCAGATCCTGGCGCGTATCTGCGTGTTTGATGATCCAGGTTCTTCGAACCTAAATCTGTCCGTGCACACGTCTTT----------TCTCTCTCTCCTACGCAGTGGATTAATCGGCATGGCGGCTCTGGCCACGTCGCAGCTCGTCGCAACGCGCGCCGGCCTGGGCGTCCCGGACGCGTCCACGTTCCGCCGCGGCGCCGCGCAGGGCCTGAGGGGGGCCCGGGCGTCGGCGGCGGCGGACACGCTCAGCATGCGGACCAGCGCGCGCGCGGCGCCCAGGCACCAG------------CAGCAGGCGCGCCGCGGGGGCAG…
>LSTS1
CGGCAGGGCTGCTCATCTCGTCGACGACCAGGTTCTGTTCCGTTCCGATCCGATCCGATCCTGTCCTTGAGTTTCGTCCAGATCCTGGCGCGTATCTGCGTGTTTGATGATCCAGGTTCTTCGAACCTAAATCTGTCCGTGCACACGTCTTT----------TCTCTCTCTCCTACGCAGTGGATTAATCGGCATGGCGGCTCTGGCCACGTCGCAGCTCGTCGCAACGCGCGCCGGCCTGGGCGTCCCGGACGCGTCCACGTTCCGCCGCGGCGCCGCGCAGGGCCTGAGGGGGGCCCGGGCGTCGGCGGCGGCGGACACGCTCAGCATGCGGACCAGCGCGCGCGCGGCGCCCAGGCACCAG------------CAGCAGGCGCGCCGCGGGGGCAG…
>Zhaoyunuo18F
CGGCAGGGCTGCTCATCTCGTCGACGACCAGGTTCTGTTCCGTTCCGATCCGATCCGATCCTGTCCTTGAGTTTCGTCCAGATCCTGGCGCGTATCTGCGTGTTTGATGATCCAGGTTCTTCGAACCTAAATCTGTCCGTGCACACGTCTTT----------TCTCTCTCTCCTACGCAGTGGATTAATCGGCATGGCGGCTCTGGCCACGTCGCAGCTCGTCGCAACGCGCGCCGGCCTGGGCGTCCCGGACGCGTCCACGTTCCGCCGCGGCGCCGCGCAGGGCCTGAGGGGGGCCCGGGCGTCGGCGGCGGCGGACACGCTCAGCATGCGGACCAGCGCGCGCGCGGCGCCCAGGCACCAG------------CAGCAGGCGCGCCGCGGGGGCAG…
>Wannuo11F
CGGCAGGGCTGCTCATCTCGTCGACGACCAGGTTCTGTTCCGTTCCGATCCGATCCGATCCTGTCCTTGAGTTTCGTCCAGATCCTGGCGCGTATCTGCGTGTTTGATGATCCAGGTTCTTCGAACCTAAATCTGTCCGTGCACACGTCTTT----------TCTCTCTCTCCTACGCAGTGGATTAATCGGCATGGCGGCTCTGGCCACGTCGCAGCTCGTCGCAACGCGCGCCGGCCTGGGCGTCCCGGACGCGTCCACGTTCCGCCGCGGCGCCGCGCAGGGCCTGAGGGGGGCCCGGGCGTCGGCGGCGGCGGACACGCTCAGCATGCGGACCAGCGCGCGCGCGGCGCCCAGGCACCAG------------CAGCAGGCGCGCCGCGGGGGCAG…
>ZN1
CGGCAGGGCTGCTCATCTCGTCGACGACCAGGTTCTGTTCCGTTCCGATCCGATCCGATCCTGTCCTTGAGTTTCGTCCAGATCCTGGCGCGTATCTGCGTGTTTGATGATCCAGGTTCTTCGAACCTAAATCTGTCCGTGCACACGTCTTT----------TCTCTCTCTCCTACGCAGTGGATTAATCGGCATGGCGGCTCTGGCCACGTCGCAGCTCGTCGCAACGCGCGCCGGCCTGGGCGTCCCGGACGCGTCCACGTTCCGCCGCGGCGCCGCGCAGGGCCTGAGGGGGGCCCGGGCGTCGGCGGCGGCGGACACGCTCAGCATGCGGACCAGCGCGCGCGCGGCGCCCAGGCACCAG------------CAGCAGGCGCGCCGCGGGGGCAG…
>HBN5
CGGCAGGGCTGCTCATCTCGTCGACGACCAGGTTCTGTTCCGTTCCGATCCGATCCGATCCTGTCCTTGAGTTTCGTCCAGATCCTGGCGCGTATCTGCGTGTTTGATGATCCAGGTTCTTCGAACCTAAATCTGTCCGTGCACACGTCTTT----------TCTCTCTCTCCTACGCAGTGGATTAATCGGCATGGCGGCTCTGGCCACGTCGCAGCTCGTCGCAACGCGCGCCGGCCTGGGCGTCCCGGACGCGTCCACGTTCCGCCGCGGCGCCGCGCAGGGCCTGAGGGGGGCCCGGGCGTCGGCGGCGGCGGACACGCTCAGCATGCGGACCAGCGCGCGCGCGGCGCCCAGGCACCAG------------CAGCAGGCGCGCCGCGGGGGCAG…
>TC1F
CGGCAGGGCTGCTCATCTCGTCGACGACCAGGTTCTGTTCCGTTCCGATCCGATCCGATCCTGTCCTTGAGTTTCGTCCAGATCCTGGCGCGTATCTGCGTGTTTGATGATCCAGGTTCTTCGAACCTAAATCTGTCCGTGCACACGTCTTT----------TCTCTCTCTCCTACGCAGTGGATTAATCGGCATGGCGGCTCTGGCCACGTCGCAGCTCGTCGCAACGCGCGCCGGCCTGGGCGTCCCGGACGCGTCCACGTTCCGCCGCGGCGCCGCGCAGGGCCTGAGGGGGGCCCGGGCGTCGGCGGCGGCGGACACGCTCAGCATGCGGACCAGCGCGCGCGCGGCGCCCAGGCACCAG------------CAGCAGGCGCGCCGCGGGGGCAG…
>X80
CGGCAGGGCTGCTCATCTCGTCGACGACCAGGTTCTGTTCCGTTCCGATCCGATCCGATCCTGTCCTTGAGTTTCGTCCAGATCCTGGCGCGTATCTGCGTGTTTGATGATCCAGGTTCTTCGAACCTAAATCTGTCCGTGCACACGTCTTT----------TCTCTCTCTCCTACGCAGTGGATTAATCGGCATGGCGGCTCTGGCCACGTCGCAGCTCGTCGCAACGCGCGCCGGCCTGGGCGTCCCGGACGCGTCCACGTTCCGCCGCGGCGCCGCGCAGGGCCTGAGGGGGGCCCGGGCGTCGGCGGCGGCGGACACGCTCAGCATGCGGACCAGCGCGCGCGCGGCGCCCAGGCACCAG------------CAGCAGGCGCGCCGCGGGGGCAG…
>DN1
CGGCAGGGCTGCTCATCTCGTCGACGACCAGGTTCTGTTCCGTTCCGATCCGATCCGATCCTGTCCTTGAGTTTCGTCCAGATCCTGGCGCGTATCTGCGTGTTTGATGATCCAGGTTCTTCGAACCTAAATCTGTCCGTGCACACGTCTTT----------TCTCTCTCTCCTACGCAGTGGATTAATCGGCATGGCGGCTCTGGCCACGTCGCAGCTCGTCGCAACGCGCGCCGGCCTGGGCGTCCCGGACGCGTCCACGTTCCGCCGCGGCGCCGCGCAGGGCCTGAGGGGGGCCCGGGCGTCGGCGGCGGCGGACACGCTCAGCATGCGGACCAGCGCGCGCGCGGCGCCCAGGCACCAG------------CAGCAGGCGCGCCGCGGGGGCAG…
>Heinuo
CGGCAGGGCTGCTCATCTCGTCGACGACCAGGTTCTGTTCCGTTCCGATCCGATCCGATCCTGTCCTTGAGTTTCGTCCAGATCCTGGCGCGTATCTGCGTGTTTGATGATCCAGGTTCTTCGAACCTAAATCTGTCCGTGCACACGTCTTT----------TCTCTCTCTCCTACGCAGTGGATTAATCGGCATGGCGGCTCTGGCCACGTCGCAGCTCGTCGCAACGCGCGCCGGCCTGGGCGTCCCGGACGCGTCCACGTTCCGCCGCGGCGCCGCGCAGGGCCTGAGGGGGGCCCGGGCGTCGGCGGCGGCGGACACGCTCAGCATGCGGACCAGCGCGCGCGCGGCGCCCAGGCACCAG------------CAGCAGGCGCGCCGCGGGGGCAG…
>HN5
CGGCAGGGCTGCTCATCTCGTCGACGACCAGGTTCTGTTCCGTTCCGATCCGATCCGATCCTGTCCTTGAGTTTCGTCCAGATCCTGGCGCGTATCTGCGTGTTTGATGATCCAGGTTCTTCGAACCTAAATCTGTCCGTGCACACGTCTTT----------TCTCTCTCTCCTACGCAGTGGATTAATCGGCATGGCGGCTCTGGCCACGTCGCAGCTCGTCGCAACGCGCGCCGGCCTGGGCGTCCCGGACGCGTCCACGTTCCGCCGCGGCGCCGCGCAGGGCCTGAGGGGGGCCCGGGCGTCGGCGGCGGCGGACACGCTCAGCATGCGGACCAGCGCGCGCGCGGCGCCCAGGCACCAG------------CAGCAGGCGCGCCGCGGGGGCAG…
>HN10
CGGCAGGGCTGCTCATCTCGTCGACGACCAGGTTCTGTTCCGTTCCGATCCGATCCGATCCTGTCCTTGAGTTTCGTCCAGATCCTGGCGCGTATCTGCGTGTTTGATGATCCAGGTTCTTCGAACCTAAATCTGTCCGTGCACACGTCTTT----------TCTCTCTCTCCTACGCAGTGGATTAATCGGCATGGCGGCTCTGGCCACGTCGCAGCTCGTCGCAACGCGCGCCGGCCTGGGCGTCCCGGACGCGTCCACGTTCCGCCGCGGCGCCGCGCAGGGCCTGAGGGGGGCCCGGGCGTCGGCGGCGGCGGACACGCTCAGCATGCGGACCAGCGCGCGCGCGGCGCCCAGGCACCAG------------CAGCAGGCGCGCCGCGGGGGCAG…
>BN12
CGGCAGGGCTGCTCATCTCGTCGACGACCAGGTTCTGTTCCGTTCCGATCCGATCCGATCCTGTCCTTGAGTTTCGTCCAGATCCTGGCGCGTATCTGCGTGTTTGATGATCCAGGTTCTTCGAACCTAAATCTGTCCGTGCACACGTCTTT----------TCTCTCTCTCCTACGCAGTGGATTAATCGGCATGGCGGCTCTGGCCACGTCGCAGCTCGTCGCAACGCGCGCCGGCCTGGGCGTCCCGGACGCGTCCACGTTCCGCCGCGGCGCCGCGCAGGGCCTGAGGGGGGCCCGGGCGTCGGCGGCGGCGGACACGCTCAGCATGCGGACCAGCGCGCGCGCGGCGCCCAGGCACCAG------------CAGCAGGCGCGCCGCGGGGGCAG…
>HN13
CGGCAGGGCTGCTCATCTCGTCGACGACCAGGTTCTGTTCCGTTCCGATCCGATCCGATCCTGTCCTTGAGTTTCGTCCAGATCCTGGCGCGTATCTGCGTGTTTGATGATCCAGGTTCTTCGAACCTAAATCTGTCCGTGCACACGTCTTT----------TCTCTCTCTCCTACGCAGTGGATTAATCGGCATGGCGGCTCTGGCCACGTCGCAGCTCGTCGCAACGCGCGCCGGCCTGGGCGTCCCGGACGCGTCCACGTTCCGCCGCGGCGCCGCGCAGGGCCTGAGGGGGGCCCGGGCGTCGGCGGCGGCGGACACGCTCAGCATGCGGACCAGCGCGCGCGCGGCGCCCAGGCACCAG------------CAGCAGGCGCGCCGCGGGGGCAG…
>JBN2
CGGCAGGGCTGCTCATCTCGTCGACGACCAGGTTCTGTTCCGTTCCGATCCGATCCGATCCTGTCCTTGAGTTTCGTCCAGATCCTGGCGCGTATCTGCGTGTTTGATGATCCAGGTTCTTCGAACCTAAATCTGTCCGTGCACACGTCTTT----------TCTCTCTCTCCTACGCAGTGGATTAATCGGCATGGCGGCTCTGGCCACGTCGCAGCTCGTCGCAACGCGCGCCGGCCTGGGCGTCCCGGACGCGTCCACGTTCCGCCGCGGCGCCGCGCAGGGCCTGAGGGGGGCCCGGGCGTCGGCGGCGGCGGACACGCTCAGCATGCGGACCAGCGCGCGCGCGGCGCCCAGGCACCAG------------CAGCAGGCGCGCCGCGGGGGCAG…
>SKN1
CGGCAGGGCTGCTCATCTCGTCGACGACCAGGTTCTGTTCCGTTCCGATCCGATCCGATCCTGTCCTTGAGTTTCGTCCAGATCCTGGCGCGTATCTGCGTGTTTGATGATCCAGGTTCTTCGAACCTAAATCTGTCCGTGCACACGTCTTT----------TCTCTCTCTCCTACGCAGTGGATTAATCGGCATGGCGGCTCTGGCCACGTCGCAGCTCGTCGCAACGCGCGCCGGCCTGGGCGTCCCGGACGCGTCCACGTTCCGCCGCGGCGCCGCGCAGGGCCTGAGGGGGGCCCGGGCGTCGGCGGCGGCGGACACGCTCAGCATGCGGACCAGCGCGCGCGCGGCGCCCAGGCACCAG------------CAGCAGGCGCGCCGCGGGGGCAG…
>SKN2
CGGCAGGGCTGCTCATCTCGTCGACGACCAGGTTCTGTTCCGTTCCGATCCGATCCGATCCTGTCCTTGAGTTTCGTCCAGATCCTGGCGCGTATCTGCGTGTTTGATGATCCAGGTTCTTCGAACCTAAATCTGTCCGTGCACACGTCTTT----------TCTCTCTCTCCTACGCAGTGGATTAATCGGCATGGCGGCTCTGGCCACGTCGCAGCTCGTCGCAACGCGCGCCGGCCTGGGCGTCCCGGACGCGTCCACGTTCCGCCGCGGCGCCGCGCAGGGCCTGAGGGGGGCCCGGGCGTCGGCGGCGGCGGACACGCTCAGCATGCGGACCAGCGCGCGCGCGGCGCCCAGGCACCAG------------CAGCAGGCGCGCCGCGGGGGCAG…
>JN4
CGGCAGGGCTGCTCATCTCGTCGACGACCAGGTTCTGTTCCGTTCCGATCCGATCCGATCCTGTCCTTGAGTTTCGTCCAGATCCTGGCGCGTATCTGCGTGTTTGATGATCCAGGTTCTTCGAACCTAAATCTGTCCGTGCACACGTCTTT----------TCTCTCTCTCCTACGCAGTGGATTAATCGGCATGGCGGCTCTGGCCACGTCGCAGCTCGTCGCAACGCGCGCCGGCCTGGGCGTCCCGGACGCGTCCACGTTCCGCCGCGGCGCCGCGCAGGGCCTGAGGGGGGCCCGGGCGTCGGCGGCGGCGGACACGCTCAGCATGCGGACCAGCGCGCGCGCGGCGCCCAGGCACCAG------------CAGCAGGCGCGCCGCGGGGGCAG…
>Huaxiangnuo
CGGCAGGGCTGCTCATCTCGTCGACGACCAGGTTCTGTTCCGTTCCGATCCGATCCGATCCTGTCCTTGAGTTTCGTCCAGATCCTGGCGCGTATCTGCGTGTTTGATGATCCAGGTTCTTCGAACCTAAATCTGTCCGTGCACACGTCTTT----------TCTCTCTCTCCTACGCAGTGGATTAATCGGCATGGCGGCTCTGGCCACGTCGCAGCTCGTCGCAACGCGCGCCGGCCTGGGCGTCCCGGACGCGTCCACGTTCCGCCGCGGCGCCGCGCAGGGCCTGAGGGGGGCCCGGGCGTCGGCGGCGGCGGACACGCTCAGCATGCGGACCAGCGCGCGCGCGGCGCCCAGGCACCAG------------CAGCAGGCGCGCCGCGGGGGCAG…
>DN4
CGGCAGGGCTGCTCATCTCGTCGACGACCAGGTTCTGTTCCGTTCCGATCCGATCCGATCCTGTCCTTGAGTTTCGTCCAGATCCTGGCGCGTATCTGCGTGTTTGATGATCCAGGTTCTTCGAACCTAAATCTGTCCGTGCACACGTCTTT----------TCTCTCTCTCCTACGCAGTGGATTAATCGGCATGGCGGCTCTGGCCACGTCGCAGCTCGTCGCAACGCGCGCCGGCCTGGGCGTCCCGGACGCGTCCACGTTCCGCCGCGGCGCCGCGCAGGGCCTGAGGGGGGCCCGGGCGTCGGCGGCGGCGGACACGCTCAGCATGCGGACCAGCGCGCGCGCGGCGCCCAGGCACCAG------------CAGCAGGCGCGCCGCGGGGGCAG…
>JYN4
CGGCAGGGCTGCTCATCTCGTCGACGACCAGGTTCTGTTCCGTTCCGATCCGATCCGATCCTGTCCTTGAGTTTCGTCCAGATCCTGGCGCGTATCTGCGTGTTTGATGATCCAGGTTCTTCGAACCTAAATCTGTCCGTGCACACGTCTTT----------TCTCTCTCTCCTACGCAGTGGATTAATCGGCATGGCGGCTCTGGCCACGTCGCAGCTCGTCGCAACGCGCGCCGGCCTGGGCGTCCCGGACGCGTCCACGTTCCGCCGCGGCGCCGCGCAGGGCCTGAGGGGGGCCCGGGCGTCGGCGGCGGCGGACACGCTCAGCATGCGGACCAGCGCGCGCGCGGCGCCCAGGCACCAG------------CAGCAGGCGCGCCGCGGGGGCAG…
>JYN9
CGGCAGGGCTGCTCATCTCGTCGACGACCAGGTTCTGTTCCGTTCCGATCCGATCCGATCCTGTCCTTGAGTTTCGTCCAGATCCTGGCGCGTATCTGCGTGTTTGATGATCCAGGTTCTTCGAACCTAAATCTGTCCGTGCACACGTCTTT----------TCTCTCTCTCCTACGCAGTGGATTAATCGGCATGGCGGCTCTGGCCACGTCGCAGCTCGTCGCAACGCGCGCCGGCCTGGGCGTCCCGGACGCGTCCACGTTCCGCCGCGGCGCCGCGCAGGGCCTGAGGGGGGCCCGGGCGTCGGCGGCGGCGGACACGCTCAGCATGCGGACCAGCGCGCGCGCGGCGCCCAGGCACCAG------------CAGCAGGCGCGCCGCGGGGGCAG…
>BN1
CGGCAGGGCTGCTCATCTCGTCGACGACCAGGTTCTGTTCCGTTCCGATCCGATCCGATCCTGTCCTTGAGTTTCGTCCAGATCCTGGCGCGTATCTGCGTGTTTGATGATCCAGGTTCTTCGAACCTAAATCTGTCCGTGCACACGTCTTT----------TCTCTCTCTCCTACGCAGTGGATTAATCGGCATGGCGGCTCTGGCCACGTCGCAGCTCGTCGCAACGCGCGCCGGCCTGGGCGTCCCGGACGCGTCCACGTTCCGCCGCGGCGCCGCGCAGGGCCTGAGGGGGGCCCGGGCGTCGGCGGCGGCGGACACGCTCAGCATGCGGACCAGCGCGCGCGCGGCGCCCAGGCACCAG------------CAGCAGGCGCGCCGCGGGGGCAG…
>ZN2
CGGCAGGGCTGCTCATCTCGTCGACGACCAGGTTCTGTTCCGTTCCGATCCGATCCGATCCTGTCCTTGAGTTTCGTCCAGATCCTGGCGCGTATCTGCGTGTTTGATGATCCAGGTTCTTCGAACCTAAATCTGTCCGTGCACACGTCTTT----------TCTCTCTCTCCTACGCAGTGGATTAATCGGCATGGCGGCTCTGGCCACGTCGCAGCTCGTCGCAACGCGCGCCGGCCTGGGCGTCCCGGACGCGTCCACGTTCCGCCGCGGCGCCGCGCAGGGCCTGAGGGGGGCCCGGGCGTCGGCGGCGGCGGACACGCTCAGCATGCGGACCAGCGCGCGCGCGGCGCCCAGGCACCAG------------CAGCAGGCGCGCCGCGGGGGCAG…
>BN3
CGGCAGGGCTGCTCATCTCGTCGACGACCAGGTTCTGTTCCGTTCCGATCCGATCCGATCCTGTCCTTGAGTTTCGTCCAGATCCTGGCGCGTATCTGCGTGTTTGATGATCCAGGTTCTTCGAACCTAAATCTGTCCGTGCACACGTCTTT----------TCTCTCTCTCCTACGCAGTGGATTAATCGGCATGGCGGCTCTGGCCACGTCGCAGCTCGTCGCAACGCGCGCCGGCCTGGGCGTCCCGGACGCGTCCACGTTCCGCCGCGGCGCCGCGCAGGGCCTGAGGGGGGCCCGGGCGTCGGCGGCGGCGGACACGCTCAGCATGCGGACCAGCGCGCGCGCGGCGCCCAGGCACCAG------------CAGCAGGCGCGCCGCGGGGGCAG…
>HN1
CGGCAGGGCTGCTCATCTCGTCGACGACCAGGTTCTGTTCCGTTCCGATCCGATCCGATCCTGTCCTTGAGTTTCGTCCAGATCCTGGCGCGTATCTGCGTGTTTGATGATCCAGGTTCTTCGAACCTAAATCTGTCCGTGCACACGTCTTT----------TCTCTCTCTCCTACGCAGTGGATTAATCGGCATGGCGGCTCTGGCCACGTCGCAGCTCGTCGCAACGCGCGCCGGCCTGGGCGTCCCGGACGCGTCCACGTTCCGCCGCGGCGCCGCGCAGGGCCTGAGGGGGGCCCGGGCGTCGGCGGCGGCGGACACGCTCAGCATGCGGACCAGCGCGCGCGCGGCGCCCAGGCACCAG------------CAGCAGGCGCGCCGCGGGGGCAG…
>BN4
CGGCAGGGCTGCTCATCTCGTCGACGACCAGGTTCTGTTCCGTTCCGATCCGATCCGATCCTGTCCTTGAGTTTCGTCCAGATCCTGGCGCGTATCTGCGTGTTTGATGATCCAGGTTCTTCGAACCTAAATCTGTCCGTGCACACGTCTTT----------TCTCTCTCTCCTACGCAGTGGATTAATCGGCATGGCGGCTCTGGCCACGTCGCAGCTCGTCGCAACGCGCGCCGGCCTGGGCGTCCCGGACGCGTCCACGTTCCGCCGCGGCGCCGCGCAGGGCCTGAGGGGGGCCCGGGCGTCGGCGGCGGCGGACACGCTCAGCATGCGGACCAGCGCGCGCGCGGCGCCCAGGCACCAG------------CAGCAGGCGCGCCGCGGGGGCAG…
>JZN3
CGGCAGGGCTGCTCATCTCGTCGACGACCAGGTTCTGTTCCGTTCCGATCCGATCCGATCCTGTCCTTGAGTTTCGTCCAGATCCTGGCGCGTATCTGCGTGTTTGATGATCCAGGTTCTTCGAACCTAAATCTGTCCGTGCACACGTCTTT----------TCTCTCTCTCCTACGCAGTGGATTAATCGGCATGGCGGCTCTGGCCACGTCGCAGCTCGTCGCAACGCGCGCCGGCCTGGGCGTCCCGGACGCGTCCACGTTCCGCCGCGGCGCCGCGCAGGGCCTGAGGGGGGCCCGGGCGTCGGCGGCGGCGGACACGCTCAGCATGCGGACCAGCGCGCGCGCGGCGCCCAGGCACCAG------------CAGCAGGCGCGCCGCGGGGGCAG…
>J6
CGGCAGGGCTGCTCATCTCGTCGACGACCAGGTTCTGTTCCGTTCCGATCCGATCCGATCCTGTCCTTGAGTTTCGTCCAGATCCTGGCGCGTATCTGCGTGTTTGATGATCCAGGTTCTTCGAACCTAAATCTGTCCGTGCACACGTCTTT----------TCTCTCTCTCCTACGCAGTGGATTAATCGGCATGGCGGCTCTGGCCACGTCGCAGCTCGTCGCAACGCGCGCCGGCCTGGGCGTCCCGGACGCGTCCACGTTCCGCCGCGGCGCCGCGCAGGGCCTGAGGGGGGCCCGGGCGTCGGCGGCGGCGGACACGCTCAGCATGCGGACCAGCGCGCGCGCGGCGCCCAGGCACCAG------------CAGCAGGCGCGCCGCGGGGGCAG…
>WannuoM
CGGCAGGGCTGCTCATCTCGTCGACGACCAGGTTCTGTTCCGTTCCGATCCGATCCGATCCTGTCCTTGAGTTTCGTCCAGATCCTGGCGCGTATCTGCGTGTTTGATGATCCAGGTTCTTCGAACCTAAATCTGTCCGTGCACACGTCTTT----------TCTCTCTCTCCTACGCAGTGGATTAATCGGCATGGCGGCTCTGGCCACGTCGCAGCTCGTCGCAACGCGCGCCGGCCTGGGCGTCCCGGACGCGTCCACGTTCCGCCGCGGCGCCGCGCAGGGCCTGAGGGGGGCCCGGGCGTCGGCGGCGGCGGACACGCTCAGCATGCGGACCAGCGCGCGCGCGGCGCCCAGGCACCAG------------CAGCAGGCGCGCCGCGGGGGCAG…
>6M
CGGCAGGGCTGCTCATCTCGTCGACGACCAGGTTCTGTTCCGTTCCGATCCGATCCGATCCTGTCCTTGAGTTTCGTCCAGATCCTGGCGCGTATCTGCGTGTTTGATGATCCAGGTTCTTCGAACCTAAATCTGTCCGTGCACACGTCTTT----------TCTCTCTCTCCTACGCAGTGGATTAATCGGCATGGCGGCTCTGGCCACGTCGCAGCTCGTCGCAACGCGCGCCGGCCTGGGCGTCCCGGACGCGTCCACGTTCCGCCGCGGCGCCGCGCAGGGCCTGAGGGGGGCCCGGGCGTCGGCGGCGGCGGACACGCTCAGCATGCGGACCAGCGCGCGCGCGGCGCCCAGGCACCAG------------CAGCAGGCGCGCCGCGGGGGCAG…
>387F
CGGCAGGGCTGCTCATCTCGTCGACGACCAGGTTCTGTTCCGTTCCGATCCGATCCGATCCTGTCCTTGAGTTTCGTCCAGATCCTGGCGCGTATCTGCGTGTTTGATGATCCAGGTTCTTCGAACCTAAATCTGTCCGTGCACACGTCTTT----------TCTCTCTCTCCTACGCAGTGGATTAATCGGCATGGCGGCTCTGGCCACGTCGCAGCTCGTCGCAACGCGCGCCGGCCTGGGCGTCCCGGACGCGTCCACGTTCCGCCGCGGCGCCGCGCAGGGCCTGAGGGGGGCCCGGGCGTCGGCGGCGGCGGACACGCTCAGCATGCGGACCAGCGCGCGCGCGGCGCCCAGGCACCAG------------CAGCAGGCGCGCCGCGGGGGCAG…
>Meiyu11
CGGCAGGGCTGCTCATCTCGTCGACGACCAGGTTCTGTTCCGTTCCGATCCGATCCGATCCTGTCCTTGAGTTTCGTCCAGATCCTGGCGCGTATCTGCGTGTTTGATGATCCAGGTTCTTCGAACCTAAATCTGTCCGTGCACACGTCTTT----------TCTCTCTCTCCTACGCAGTGGATTAATCGGCATGGCGGCTCTGGCCACGTCGCAGCTCGTCGCAACGCGCGCCGGCCTGGGCGTCCCGGACGCGTCCACGTTCCGCCGCGGCGCCGCGCAGGGCCTGAGGGGGGCCCGGGCGTCGGCGGCGGCGGACACGCTCAGCATGCGGACCAGCGCGCGCGCGGCGCCCAGGCACCAG------------CAGCAGGCGCGCCGCGGGGGCAG…
>YN1
CGGCAGGGCTGCTCATCTCGTCGACGACCAGGTTCTGTTCCGTTCCGATCCGATCCGATCCTGTCCTTGAGTTTCGTCCAGATCCTGGCGCGTATCTGCGTGTTTGATGATCCAGGTTCTTCGAACCTAAATCTGTCCGTGCACACGTCTTT----------TCTCTCTCTCCTACGCAGTGGATTAATCGGCATGGCGGCTCTGGCCACGTCGCAGCTCGTCGCAACGCGCGCCGGCCTGGGCGTCCCGGACGCGTCCACGTTCCGCCGCGGCGCCGCGCAGGGCCTGAGGGGGGCCCGGGCGTCGGCGGCGGCGGACACGCTCAGCATGCGGACCAGCGCGCGCGCGGCGCCCAGGCACCAG------------CAGCAGGCGCGCCGCGGGGGCAG…
>YN2
CGGCAGGGCTGCTCATCTCGTCGACGACCAGGTTCTGTTCCGTTCCGATCCGATCCGATCCTGTCCTTGAGTTTCGTCCAGATCCTGGCGCGTATCTGCGTGTTTGATGATCCAGGTTCTTCGAACCTAAATCTGTCCGTGCACACGTCTTT----------TCTCTCTCTCCTACGCAGTGGATTAATCGGCATGGCGGCTCTGGCCACGTCGCAGCTCGTCGCAACGCGCGCCGGCCTGGGCGTCCCGGACGCGTCCACGTTCCGCCGCGGCGCCGCGCAGGGCCTGAGGGGGGCCCGGGCGTCGGCGGCGGCGGACACGCTCAGCATGCGGACCAGCGCGCGCGCGGCGCCCAGGCACCAG------------CAGCAGGCGCGCCGCGGGGGCAG…
>HX258
CGGCAGGGCTGCTCATCTCGTCGACGACCAGGTTCTGTTCCGTTCCGATCCGATCCGATCCTGTCCTTGAGTTTCGTCCAGATCCTGGCGCGTATCTGCGTGTTTGATGATCCAGGTTCTTCGAACCTAAATCTGTCCGTGCACACGTCTTT----------TCTCTCTCTCCTACGCAGTGGATTAATCGGCATGGCGGCTCTGGCCACGTCGCAGCTCGTCGCAACGCGCGCCGGCCTGGGCGTCCCGGACGCGTCCACGTTCCGCCGCGGCGCCGCGCAGGGCCTGAGGGGGGCCCGGGCGTCGGCGGCGGCGGACACGCTCAGCATGCGGACCAGCGCGCGCGCGGCGCCCAGGCACCAG------------CAGCAGGCGCGCCGCGGGGGCAG…
>HX264
CGGCAGGGCTGCTCATCTCGTCGACGACCAGGTTCTGTTCCGTTCCGATCCGATCCGATCCTGTCCTTGAGTTTCGTCCAGATCCTGGCGCGTATCTGCGTGTTTGATGATCCAGGTTCTTCGAACCTAAATCTGTCCGTGCACACGTCTTT----------TCTCTCTCTCCTACGCAGTGGATTAATCGGCATGGCGGCTCTGGCCACGTCGCAGCTCGTCGCAACGCGCGCCGGCCTGGGCGTCCCGGACGCGTCCACGTTCCGCCGCGGCGCCGCGCAGGGCCTGAGGGGGGCCCGGGCGTCGGCGGCGGCGGACACGCTCAGCATGCGGACCAGCGCGCGCGCGGCGCCCAGGCACCAG------------CAGCAGGCGCGCCGCGGGGGCAG…
>JKN1
CGGCAGGGCTGCTCATCTCGTCGACGACCAGGTTCTGTTCCGTTCCGATCCGATCCGATCCTGTCCTTGAGTTTCGTCCAGATCCTGGCGCGTATCTGCGTGTTTGATGATCCAGGTTCTTCGAACCTAAATCTGTCCGTGCACACGTCTTT----------TCTCTCTCTCCTACGCAGTGGATTAATCGGCATGGCGGCTCTGGCCACGTCGCAGCTCGTCGCAACGCGCGCCGGCCTGGGCGTCCCGGACGCGTCCACGTTCCGCCGCGGCGCCGCGCAGGGCCTGAGGGGGGCCCGGGCGTCGGCGGCGGCGGACACGCTCAGCATGCGGACCAGCGCGCGCGCGGCGCCCAGGCACCAG------------CAGCAGGCGCGCCGCGGGGGCAG…
>309
CGGCAGGGCTGCTCATCTCGTCGACGACCAGGTTCTGTTCCGTTCCGATCCGATCCGATCCTGTCCTTGAGTTTCGTCCAGATCCTGGCGCGTATCTGCGTGTTTGATGATCCAGGTTCTTCGAACCTAAATCTGTCCGTGCACACGTCTTT----------TCTCTCTCTCCTACGCAGTGGATTAATCGGCATGGCGGCTCTGGCCACGTCGCAGCTCGTCGCAACGCGCGCCGGCCTGGGCGTCCCGGACGCGTCCACGTTCCGCCGCGGCGCCGCGCAGGGCCTGAGGGGGGCCCGGGCGTCGGCGGCGGCGGACACGCTCAGCATGCGGACCAGCGCGCGCGCGGCGCCCAGGCACCAG------------CAGCAGGCGCGCCGCGGGGGCAG…
>Z5
CGGCAGGGCTGCTCATCTCGTCGACGACCAGGTTCTGTTCCGTTCCGATCCGATCCGATCCTGTCCTTGAGTTTCGTCCAGATCCTGGCGCGTATCTGCGTGTTTGATGATCCAGGTTCTTCGAACCTAAATCTGTCCGTGCACACGTCTTT----------TCTCTCTCTCCTACGCAGTGGATTAATCGGCATGGCGGCTCTGGCCACGTCGCAGCTCGTCGCAACGCGCGCCGGCCTGGGCGTCCCGGACGCGTCCACGTTCCGCCGCGGCGCCGCGCAGGGCCTGAGGGGGGCCCGGGCGTCGGCGGCGGCGGACACGCTCAGCATGCGGACCAGCGCGCGCGCGGCGCCCAGGCACCAG------------CAGCAGGCGCGCCGCGGGGGCAG…
>ZY2
CGGCAGGGCTGCTCATCTCGTCGACGACCAGGTTCTGTTCCGTTCCGATCCGATCCGATCCTGTCCTTGAGTTTCGTCCAGATCCTGGCGCGTATCTGCGTGTTTGATGATCCAGGTTCTTCGAACCTAAATCTGTCCGTGCACACGTCTTT----------TCTCTCTCTCCTACGCAGTGGATTAATCGGCATGGCGGCTCTGGCCACGTCGCAGCTCGTCGCAACGCGCGCCGGCCTGGGCGTCCCGGACGCGTCCACGTTCCGCCGCGGCGCCGCGCAGGGCCTGAGGGGGGCCCGGGCGTCGGCGGCGGCGGACACGCTCAGCATGCGGACCAGCGCGCGCGCGGCGCCCAGGCACCAG------------CAGCAGGCGCGCCGCGGGGGCAG…
>DN2
CGGCAGGGCTGCTCATCTCGTCGACGACCAGGTTCTGTTCCGTTCCGATCCGATCCGATCCTGTCCTTGAGTTTCGTCCAGATCCTGGCGCGTATCTGCGTGTTTGATGATCCAGGTTCTTCGAACCTAAATCTGTCCGTGCACACGTCTTT----------TCTCTCTCTCCTACGCAGTGGATTAATCGGCATGGCGGCTCTGGCCACGTCGCAGCTCGTCGCAACGCGCGCCGGCCTGGGCGTCCCGGACGCGTCCACGTTCCGCCGCGGCGCCGCGCAGGGCCTGAGGGGGGCCCGGGCGTCGGCGGCGGCGGACACGCTCAGCATGCGGACCAGCGCGCGCGCGGCGCCCAGGCACCAG------------CAGCAGGCGCGCCGCGGGGGCAG…
>Z3
CGGCAGGGCTGCTCATCTCGTCGACGACCAGGTTCTGTTCCGTTCCGATCCGATCCGATCCTGTCCTTGAGTTTCGTCCAGATCCTGGCGCGTATCTGCGTGTTTGATGATCCAGGTTCTTCGAACCTAAATCTGTCCGTGCACACGTCTTT----------TCTCTCTCTCCTACGCAGTGGATTAATCGGCATGGCGGCTCTGGCCACGTCGCAGCTCGTCGCAACGCGCGCCGGCCTGGGCGTCCCGGACGCGTCCACGTTCCGCCGCGGCGCCGCGCAGGGCCTGAGGGGGGCCCGGGCGTCGGCGGCGGCGGACACGCTCAGCATGCGGACCAGCGCGCGCGCGGCGCCCAGGCACCAG------------CAGCAGGCGCGCCGCGGGGGCAG…
>Jing5
CGGCAGGGCTGCTCATCTCGTCGACGACCAGGTTCTGTTCCGTTCCGATCCGATCCGATCCTGTCCTTGAGTTTCGTCCAGATCCTGGCGCGTATCTGCGTGTTTGATGATCCAGGTTCTTCGAACCTAAATCTGTCCGTGCACACGTCTTT----------TCTCTCTCTCCTACGCAGTGGATTAATCGGCATGGCGGCTCTGGCCACGTCGCAGCTCGTCGCAACGCGCGCCGGCCTGGGCGTCCCGGACGCGTCCACGTTCCGCCGCGGCGCCGCGCAGGGCCTGAGGGGGGCCCGGGCGTCGGCGGCGGCGGACACGCTCAGCATGCGGACCAGCGCGCGCGCGGCGCCCAGGCACCAG------------CAGCAGGCGCGCCGCGGGGGCAG…
>Zhongnuo2F
CGGCAGGGCTGCTCATCTCGTCGACGACCAGGTTCTGTTCCGTTCCGATCCGATCCGATCCTGTCCTTGAGTTTCGTCCAGATCCTGGCGCGTATCTGCGTGTTTGATGATCCAGGTTCTTCGAACCTAAATCTGTCCGTGCACACGTCTTT----------TCTCTCTCTCCTACGCAGTGGATTAATCGGCATGGCGGCTCTGGCCACGTCGCAGCTCGTCGCAACGCGCGCCGGCCTGGGCGTCCCGGACGCGTCCACGTTCCGCCGCGGCGCCGCGCAGGGCCTGAGGGGGGCCCGGGCGTCGGCGGCGGCGGACACGCTCAGCATGCGGACCAGCGCGCGCGCGGCGCCCAGGCACCAG------------CAGCAGGCGCGCCGCGGGGGCAG…
>Zhongnuo2M
CGGCAGGGCTGCTCATCTCGTCGACGACCAGGTTCTGTTCCGTTCCGATCCGATCCGATCCTGTCCTTGAGTTTCGTCCAGATCCTGGCGCGTATCTGCGTGTTTGATGATCCAGGTTCTTCGAACCTAAATCTGTCCGTGCACACGTCTTT----------TCTCTCTCTCCTACGCAGTGGATTAATCGGCATGGCGGCTCTGGCCACGTCGCAGCTCGTCGCAACGCGCGCCGGCCTGGGCGTCCCGGACGCGTCCACGTTCCGCCGCGGCGCCGCGCAGGGCCTGAGGGGGGCCCGGGCGTCGGCGGCGGCGGACACGCTCAGCATGCGGACCAGCGCGCGCGCGGCGCCCAGGCACCAG------------CAGCAGGCGCGCCGCGGGGGCAG…
>KennianM2
CGGCAGGGCTGCTCATCTCGTCGACGACCAGGTTCTGTTCCGTTCCGATCCGATCCGATCCTGTCCTTGAGTTTCGTCCAGATCCTGGCGCGTATCTGCGTGTTTGATGATCCAGGTTCTTCGAACCTAAATCTGTCCGTGCACACGTCTTT----------TCTCTCTCTCCTACGCAGTGGATTAATCGGCATGGCGGCTCTGGCCACGTCGCAGCTCGTCGCAACGCGCGCCGGCCTGGGCGTCCCGGACGCGTCCACGTTCCGCCGCGGCGCCGCGCAGGGCCTGAGGGGGGCCCGGGCGTCGGCGGCGGCGGACACGCTCAGCATGCGGACCAGCGCGCGCGCGGCGCCCAGGCACCAG------------CAGCAGGCGCGCCGCGGGGGCAG…
>Xinnuo2
CGGCAGGGCTGCTCATCTCGTCGACGACCAGGTTCTGTTCCGTTCCGATCCGATCCGATCCTGTCCTTGAGTTTCGTCCAGATCCTGGCGCGTATCTGCGTGTTTGATGATCCAGGTTCTTCGAACCTAAATCTGTCCGTGCACACGTCTTT----------TCTCTCTCTCCTACGCAGTGGATTAATCGGCATGGCGGCTCTGGCCACGTCGCAGCTCGTCGCAACGCGCGCCGGCCTGGGCGTCCCGGACGCGTCCACGTTCCGCCGCGGCGCCGCGCAGGGCCTGAGGGGGGCCCGGGCGTCGGCGGCGGCGGACACGCTCAGCATGCGGACCAGCGCGCGCGCGGCGCCCAGGCACCAG------------CAGCAGGCGCGCCGCGGGGGCAG…
>Sida30
CGGCAGGGCTGCTCATCTCGTCGACGACCAGGTTCTGTTCCGTTCCGATCCGATCCGATCCTGTCCTTGAGTTTCGTCCAGATCCTGGCGCGTATCTGCGTGTTTGATGATCCAGGTTCTTCGAACCTAAATCTGTCCGTGCACACGTCTTT----------TCTCTCTCTCCTACGCAGTGGATTAATCGGCATGGCGGCTCTGGCCACGTCGCAGCTCGTCGCAACGCGCGCCGGCCTGGGCGTCCCGGACGCGTCCACGTTCCGCCGCGGCGCCGCGCAGGGCCTGAGGGGGGCCCGGGCGTCGGCGGCGGCGGACACGCTCAGCATGCGGACCAGCGCGCGCGCGGCGCCCAGGCACCAG------------CAGCAGGCGCGCCGCGGGGGCAG…
>Zhonghang3F
CGGCAGGGCTGCTCATCTCGTCGACGACCAGGTTCTGTTCCGTTCCGATCCGATCCGATCCTGTCCTTGAGTTTCGTCCAGATCCTGGCGCGTATCTGCGTGTTTGATGATCCAGGTTCTTCGAACCTAAATCTGTCCGTGCACACGTCTTT----------TCTCTCTCTCCTACGCAGTGGATTAATCGGCATGGCGGCTCTGGCCACGTCGCAGCTCGTCGCAACGCGCGCCGGCCTGGGCGTCCCGGACGCGTCCACGTTCCGCCGCGGCGCCGCGCAGGGCCTGAGGGGGGCCCGGGCGTCGGCGGCGGCGGACACGCTCAGCATGCGGACCAGCGCGCGCGCGGCGCCCAGGCACCAG------------CAGCAGGCGCGCCGCGGGGGCAG…
>Zhaoyunuo18M
CGGCAGGGCTGCTCATCTCGTCGACGACCAGGTTCTGTTCCGTTCCGATCCGATCCGATCCTGTCCTTGAGTTTCGTCCAGATCCTGGCGCGTATCTGCGTGTTTGATGATCCAGGTTCTTCGAACCTAAATCTGTCCGTGCACACGTCTTT----------TCTCTCTCTCCTACGCAGTGGATTAATCGGCATGGCGGCTCTGGCCACGTCGCAGCTCGTCGCAACGCGCGCCGGCCTGGGCGTCCCGGACGCGTCCACGTTCCGCCGCGGCGCCGCGCAGGGCCTGAGGGGGGCCCGGGCGTCGGCGGCGGCGGACACGCTCAGCATGCGGACCAGCGCGCGCGCGGCGCCCAGGCACCAG------------CAGCAGGCGCGCCGCGGGGGCAG…
>Heinuo3011
CGGCAGGGCTGCTCATCTCGTCGACGACCAGGTTCTGTTCCGTTCCGATCCGATCCGATCCTGTCCTTGAGTTTCGTCCAGATCCTGGCGCGTATCTGCGTGTTTGATGATCCAGGTTCTTCGAACCTAAATCTGTCCGTGCACACGTCTTT----------TCTCTCTCTCCTACGCAGTGGATTAATCGGCATGGCGGCTCTGGCCACGTCGCAGCTCGTCGCAACGCGCGCCGGCCTGGGCGTCCCGGACGCGTCCACGTTCCGCCGCGGCGCCGCGCAGGGCCTGAGGGGGGCCCGGGCGTCGGCGGCGGCGGACACGCTCAGCATGCGGACCAGCGCGCGCGCGGCGCCCAGGCACCAG------------CAGCAGGCGCGCCGCGGGGGCAG…
>Heinuo3012
CGGCAGGGCTGCTCATCTCGTCGACGACCAGGTTCTGTTCCGTTCCGATCCGATCCGATCCTGTCCTTGAGTTTCGTCCAGATCCTGGCGCGTATCTGCGTGTTTGATGATCCAGGTTCTTCGAACCTAAATCTGTCCGTGCACACGTCTTT----------TCTCTCTCTCCTACGCAGTGGATTAATCGGCATGGCGGCTCTGGCCACGTCGCAGCTCGTCGCAACGCGCGCCGGCCTGGGCGTCCCGGACGCGTCCACGTTCCGCCGCGGCGCCGCGCAGGGCCTGAGGGGGGCCCGGGCGTCGGCGGCGGCGGACACGCTCAGCATGCGGACCAGCGCGCGCGCGGCGCCCAGGCACCAG------------CAGCAGGCGCGCCGCGGGGGCAG…
>Caizhen100
CGGCAGGGCTGCTCATCTCGTCGACGACCAGGTTCTGTTCCGTTCCGATCCGATCCGATCCTGTCCTTGAGTTTCGTCCAGATCCTGGCGCGTATCTGCGTGTTTGATGATCCAGGTTCTTCGAACCTAAATCTGTCCGTGCACACGTCTTT----------TCTCTCTCTCCTACGCAGTGGATTAATCGGCATGGCGGCTCTGGCCACGTCGCAGCTCGTCGCAACGCGCGCCGGCCTGGGCGTCCCGGACGCGTCCACGTTCCGCCGCGGCGCCGCGCAGGGCCTGAGGGGGGCCCGGGCGTCGGCGGCGGCGGACACGCTCAGCATGCGGACCAGCGCGCGCGCGGCGCCCAGGCACCAG------------CAGCAGGCGCGCCGCGGGGGCAG…
>9901
CGGCAGGGCTGCTCATCTCGTCGACGACCAGGTTCTGTTCCGTTCCGATCCGATCCGATCCTGTCCTTGAGTTTCGTCCAGATCCTGGCGCGTATCTGCGTGTTTGATGATCCAGGTTCTTCGAACCTAAATCTGTCCGTGCACACGTCTTT----------TCTCTCTCTCCTACGCAGTGGATTAATCGGCATGGCGGCTCTGGCCACGTCGCAGCTCGTCGCAACGCGCGCCGGCCTGGGCGTCCCGGACGCGTCCACGTTCCGCCGCGGCGCCGCGCAGGGCCTGAGGGGGGCCCGGGCGTCGGCGGCGGCGGACACGCTCAGCATGCGGACCAGCGCGCGCGCGGCGCCCAGGCACCAG------------CAGCAGGCGCGCCGCGGGGGCAG…
>9902
CGGCAGGGCTGCTCATCTCGTCGACGACCAGGTTCTGTTCCGTTCCGATCCGATCCGATCCTGTCCTTGAGTTTCGTCCAGATCCTGGCGCGTATCTGCGTGTTTGATGATCCAGGTTCTTCGAACCTAAATCTGTCCGTGCACACGTCTTT----------TCTCTCTCTCCTACGCAGTGGATTAATCGGCATGGCGGCTCTGGCCACGTCGCAGCTCGTCGCAACGCGCGCCGGCCTGGGCGTCCCGGACGCGTCCACGTTCCGCCGCGGCGCCGCGCAGGGCCTGAGGGGGGCCCGGGCGTCGGCGGCGGCGGACACGCTCAGCATGCGGACCAGCGCGCGCGCGGCGCCCAGGCACCAG------------CAGCAGGCGCGCCGCGGGGGCAG…
>JKNS5
CGGCAGGGCTGCTCATCTCGTCGACGACCAGGTTCTGTTCCGTTCCGATCCGATCCGATCCTGTCCTTGAGTTTCGTCCAGATCCTGGCGCGTATCTGCGTGTTTGATGATCCAGGTTCTTCGAACCTAAATCTGTCCGTGCACACGTCTTT----------TCTCTCTCTCCTACGCAGTGGATTAATCGGCATGGCGGCTCTGGCCACGTCGCAGCTCGTCGCAACGCGCGCCGGCCTGGGCGTCCCGGACGCGTCCACGTTCCGCCGCGGCGCCGCGCAGGGCCTGAGGGGGGCCCGGGCGTCGGCGGCGGCGGACACGCTCAGCATGCGGACCAGCGCGCGCGCGGCGCCCAGGCACCAG------------CAGCAGGCGCGCCGCGGGGGCAG…
>BN6
CGGCAGGGCTGCTCATCTCGTCGACGACCAGGTTCTGTTCCGTTCCGATCCGATCCGATCCTGTCCTTGAGTTTCGTCCAGATCCTGGCGCGTATCTGCGTGTTTGATGATCCAGGTTCTTCGAACCTAAATCTGTCCGTGCACACGTCTTT----------TCTCTCTCTCCTACGCAGTGGATTAATCGGCATGGCGGCTCTGGCCACGTCGCAGCTCGTCGCAACGCGCGCCGGCCTGGGCGTCCCGGACGCGTCCACGTTCCGCCGCGGCGCCGCGCAGGGCCTGAGGGGGGCCCGGGCGTCGGCGGCGGCGGACACGCTCAGCATGCGGACCAGCGCGCGCGCGGCGCCCAGGCACCAG------------CAGCAGGCGCGCCGCGGGGGCAG…
>BN11
CGGCAGGGCTGCTCATCTCGTCGACGACCAGGTTCTGTTCCGTTCCGATCCGATCCGATCCTGTCCTTGAGTTTCGTCCAGATCCTGGCGCGTATCTGCGTGTTTGATGATCCAGGTTCTTCGAACCTAAATCTGTCCGTGCACACGTCTTT----------TCTCTCTCTCCTACGCAGTGGATTAATCGGCATGGCGGCTCTGGCCACGTCGCAGCTCGTCGCAACGCGCGCCGGCCTGGGCGTCCCGGACGCGTCCACGTTCCGCCGCGGCGCCGCGCAGGGCCTGAGGGGGGCCCGGGCGTCGGCGGCGGCGGACACGCTCAGCATGCGGACCAGCGCGCGCGCGGCGCCCAGGCACCAG------------CAGCAGGCGCGCCGCGGGGGCAG…
>HN3
CGGCAGGGCTGCTCATCTCGTCGACGACCAGGTTCTGTTCCGTTCCGATCCGATCCGATCCTGTCCTTGAGTTTCGTCCAGATCCTGGCGCGTATCTGCGTGTTTGATGATCCAGGTTCTTCGAACCTAAATCTGTCCGTGCACACGTCTTT----------TCTCTCTCTCCTACGCAGTGGATTAATCGGCATGGCGGCTCTGGCCACGTCGCAGCTCGTCGCAACGCGCGCCGGCCTGGGCGTCCCGGACGCGTCCACGTTCCGCCGCGGCGCCGCGCAGGGCCTGAGGGGGGCCCGGGCGTCGGCGGCGGCGGACACGCTCAGCATGCGGACCAGCGCGCGCGCGGCGCCCAGGCACCAG------------CAGCAGGCGCGCCGCGGGGGCAG…
>HN4
CGGCAGGGCTGCTCATCTCGTCGACGACCAGGTTCTGTTCCGTTCCGATCCGATCCGATCCTGTCCTTGAGTTTCGTCCAGATCCTGGCGCGTATCTGCGTGTTTGATGATCCAGGTTCTTCGAACCTAAATCTGTCCGTGCACACGTCTTT----------TCTCTCTCTCCTACGCAGTGGATTAATCGGCATGGCGGCTCTGGCCACGTCGCAGCTCGTCGCAACGCGCGCCGGCCTGGGCGTCCCGGACGCGTCCACGTTCCGCCGCGGCGCCGCGCAGGGCCTGAGGGGGGCCCGGGCGTCGGCGGCGGCGGACACGCTCAGCATGCGGACCAGCGCGCGCGCGGCGCCCAGGCACCAG------------CAGCAGGCGCGCCGCGGGGGCAG…
>HN8
CGGCAGGGCTGCTCATCTCGTCGACGACCAGGTTCTGTTCCGTTCCGATCCGATCCGATCCTGTCCTTGAGTTTCGTCCAGATCCTGGCGCGTATCTGCGTGTTTGATGATCCAGGTTCTTCGAACCTAAATCTGTCCGTGCACACGTCTTT----------TCTCTCTCTCCTACGCAGTGGATTAATCGGCATGGCGGCTCTGGCCACGTCGCAGCTCGTCGCAACGCGCGCCGGCCTGGGCGTCCCGGACGCGTCCACGTTCCGCCGCGGCGCCGCGCAGGGCCTGAGGGGGGCCCGGGCGTCGGCGGCGGCGGACACGCTCAGCATGCGGACCAGCGCGCGCGCGGCGCCCAGGCACCAG------------CAGCAGGCGCGCCGCGGGGGCAG…
>Jinhuanuo
CGGCAGGGCTGCTCATCTCGTCGACGACCAGGTTCTGTTCCGTTCCGATCCGATCCGATCCTGTCCTTGAGTTTCGTCCAGATCCTGGCGCGTATCTGCGTGTTTGATGATCCAGGTTCTTCGAACCTAAATCTGTCCGTGCACACGTCTTT----------TCTCTCTCTCCTACGCAGTGGATTAATCGGCATGGCGGCTCTGGCCACGTCGCAGCTCGTCGCAACGCGCGCCGGCCTGGGCGTCCCGGACGCGTCCACGTTCCGCCGCGGCGCCGCGCAGGGCCTGAGGGGGGCCCGGGCGTCGGCGGCGGCGGACACGCTCAGCATGCGGACCAGCGCGCGCGCGGCGCCCAGGCACCAG------------CAGCAGGCGCGCCGCGGGGGCAG…
>BN13
CGGCAGGGCTGCTCATCTCGTCGACGACCAGGTTCTGTTCCGTTCCGATCCGATCCGATCCTGTCCTTGAGTTTCGTCCAGATCCTGGCGCGTATCTGCGTGTTTGATGATCCAGGTTCTTCGAACCTAAATCTGTCCGTGCACACGTCTTT----------TCTCTCTCTCCTACGCAGTGGATTAATCGGCATGGCGGCTCTGGCCACGTCGCAGCTCGTCGCAACGCGCGCCGGCCTGGGCGTCCCGGACGCGTCCACGTTCCGCCGCGGCGCCGCGCAGGGCCTGAGGGGGGCCCGGGCGTCGGCGGCGGCGGACACGCTCAGCATGCGGACCAGCGCGCGCGCGGCGCCCAGGCACCAG------------CAGCAGGCGCGCCGCGGGGGCAG…
>HN16
CGGCAGGGCTGCTCATCTCGTCGACGACCAGGTTCTGTTCCGTTCCGATCCGATCCGATCCTGTCCTTGAGTTTCGTCCAGATCCTGGCGCGTATCTGCGTGTTTGATGATCCAGGTTCTTCGAACCTAAATCTGTCCGTGCACACGTCTTT----------TCTCTCTCTCCTACGCAGTGGATTAATCGGCATGGCGGCTCTGGCCACGTCGCAGCTCGTCGCAACGCGCGCCGGCCTGGGCGTCCCGGACGCGTCCACGTTCCGCCGCGGCGCCGCGCAGGGCCTGAGGGGGGCCCGGGCGTCGGCGGCGGCGGACACGCTCAGCATGCGGACCAGCGCGCGCGCGGCGCCCAGGCACCAG------------CAGCAGGCGCGCCGCGGGGGCAG…
>BN16
CGGCAGGGCTGCTCATCTCGTCGACGACCAGGTTCTGTTCCGTTCCGATCCGATCCGATCCTGTCCTTGAGTTTCGTCCAGATCCTGGCGCGTATCTGCGTGTTTGATGATCCAGGTTCTTCGAACCTAAATCTGTCCGTGCACACGTCTTT----------TCTCTCTCTCCTACGCAGTGGATTAATCGGCATGGCGGCTCTGGCCACGTCGCAGCTCGTCGCAACGCGCGCCGGCCTGGGCGTCCCGGACGCGTCCACGTTCCGCCGCGGCGCCGCGCAGGGCCTGAGGGGGGCCCGGGCGTCGGCGGCGGCGGACACGCTCAGCATGCGGACCAGCGCGCGCGCGGCGCCCAGGCACCAG------------CAGCAGGCGCGCCGCGGGGGCAG…
>BN17
CGGCAGGGCTGCTCATCTCGTCGACGACCAGGTTCTGTTCCGTTCCGATCCGATCCGATCCTGTCCTTGAGTTTCGTCCAGATCCTGGCGCGTATCTGCGTGTTTGATGATCCAGGTTCTTCGAACCTAAATCTGTCCGTGCACACGTCTTT----------TCTCTCTCTCCTACGCAGTGGATTAATCGGCATGGCGGCTCTGGCCACGTCGCAGCTCGTCGCAACGCGCGCCGGCCTGGGCGTCCCGGACGCGTCCACGTTCCGCCGCGGCGCCGCGCAGGGCCTGAGGGGGGCCCGGGCGTCGGCGGCGGCGGACACGCTCAGCATGCGGACCAGCGCGCGCGCGGCGCCCAGGCACCAG------------CAGCAGGCGCGCCGCGGGGGCAG…
>BN19
CGGCAGGGCTGCTCATCTCGTCGACGACCAGGTTCTGTTCCGTTCCGATCCGATCCGATCCTGTCCTTGAGTTTCGTCCAGATCCTGGCGCGTATCTGCGTGTTTGATGATCCAGGTTCTTCGAACCTAAATCTGTCCGTGCACACGTCTTT----------TCTCTCTCTCCTACGCAGTGGATTAATCGGCATGGCGGCTCTGGCCACGTCGCAGCTCGTCGCAACGCGCGCCGGCCTGGGCGTCCCGGACGCGTCCACGTTCCGCCGCGGCGCCGCGCAGGGCCTGAGGGGGGCCCGGGCGTCGGCGGCGGCGGACACGCTCAGCATGCGGACCAGCGCGCGCGCGGCGCCCAGGCACCAG------------CAGCAGGCGCGCCGCGGGGGCAG…
>BN20
CGGCAGGGCTGCTCATCTCGTCGACGACCAGGTTCTGTTCCGTTCCGATCCGATCCGATCCTGTCCTTGAGTTTCGTCCAGATCCTGGCGCGTATCTGCGTGTTTGATGATCCAGGTTCTTCGAACCTAAATCTGTCCGTGCACACGTCTTT----------TCTCTCTCTCCTACGCAGTGGATTAATCGGCATGGCGGCTCTGGCCACGTCGCAGCTCGTCGCAACGCGCGCCGGCCTGGGCGTCCCGGACGCGTCCACGTTCCGCCGCGGCGCCGCGCAGGGCCTGAGGGGGGCCCGGGCGTCGGCGGCGGCGGACACGCTCAGCATGCGGACCAGCGCGCGCGCGGCGCCCAGGCACCAG------------CAGCAGGCGCGCCGCGGGGGCAG…
>BN24
CGGCAGGGCTGCTCATCTCGTCGACGACCAGGTTCTGTTCCGTTCCGATCCGATCCGATCCTGTCCTTGAGTTTCGTCCAGATCCTGGCGCGTATCTGCGTGTTTGATGATCCAGGTTCTTCGAACCTAAATCTGTCCGTGCACACGTCTTT----------TCTCTCTCTCCTACGCAGTGGATTAATCGGCATGGCGGCTCTGGCCACGTCGCAGCTCGTCGCAACGCGCGCCGGCCTGGGCGTCCCGGACGCGTCCACGTTCCGCCGCGGCGCCGCGCAGGGCCTGAGGGGGGCCCGGGCGTCGGCGGCGGCGGACACGCTCAGCATGCGGACCAGCGCGCGCGCGGCGCCCAGGCACCAG------------CAGCAGGCGCGCCGCGGGGGCAG…
>BN25
CGGCAGGGCTGCTCATCTCGTCGACGACCAGGTTCTGTTCCGTTCCGATCCGATCCGATCCTGTCCTTGAGTTTCGTCCAGATCCTGGCGCGTATCTGCGTGTTTGATGATCCAGGTTCTTCGAACCTAAATCTGTCCGTGCACACGTCTTT----------TCTCTCTCTCCTACGCAGTGGATTAATCGGCATGGCGGCTCTGGCCACGTCGCAGCTCGTCGCAACGCGCGCCGGCCTGGGCGTCCCGGACGCGTCCACGTTCCGCCGCGGCGCCGCGCAGGGCCTGAGGGGGGCCCGGGCGTCGGCGGCGGCGGACACGCTCAGCATGCGGACCAGCGCGCGCGCGGCGCCCAGGCACCAG------------CAGCAGGCGCGCCGCGGGGGCAG…
>BN26
CGGCAGGGCTGCTCATCTCGTCGACGACCAGGTTCTGTTCCGTTCCGATCCGATCCGATCCTGTCCTTGAGTTTCGTCCAGATCCTGGCGCGTATCTGCGTGTTTGATGATCCAGGTTCTTCGAACCTAAATCTGTCCGTGCACACGTCTTT----------TCTCTCTCTCCTACGCAGTGGATTAATCGGCATGGCGGCTCTGGCCACGTCGCAGCTCGTCGCAACGCGCGCCGGCCTGGGCGTCCCGGACGCGTCCACGTTCCGCCGCGGCGCCGCGCAGGGCCTGAGGGGGGCCCGGGCGTCGGCGGCGGCGGACACGCTCAGCATGCGGACCAGCGCGCGCGCGGCGCCCAGGCACCAG------------CAGCAGGCGCGCCGCGGGGGCAG…
>BN27
CGGCAGGGCTGCTCATCTCGTCGACGACCAGGTTCTGTTCCGTTCCGATCCGATCCGATCCTGTCCTTGAGTTTCGTCCAGATCCTGGCGCGTATCTGCGTGTTTGATGATCCAGGTTCTTCGAACCTAAATCTGTCCGTGCACACGTCTTT----------TCTCTCTCTCCTACGCAGTGGATTAATCGGCATGGCGGCTCTGGCCACGTCGCAGCTCGTCGCAACGCGCGCCGGCCTGGGCGTCCCGGACGCGTCCACGTTCCGCCGCGGCGCCGCGCAGGGCCTGAGGGGGGCCCGGGCGTCGGCGGCGGCGGACACGCTCAGCATGCGGACCAGCGCGCGCGCGGCGCCCAGGCACCAG------------CAGCAGGCGCGCCGCGGGGGCAG…
>BN29
CGGCAGGGCTGCTCATCTCGTCGACGACCAGGTTCTGTTCCGTTCCGATCCGATCCGATCCTGTCCTTGAGTTTCGTCCAGATCCTGGCGCGTATCTGCGTGTTTGATGATCCAGGTTCTTCGAACCTAAATCTGTCCGTGCACACGTCTTT----------TCTCTCTCTCCTACGCAGTGGATTAATCGGCATGGCGGCTCTGGCCACGTCGCAGCTCGTCGCAACGCGCGCCGGCCTGGGCGTCCCGGACGCGTCCACGTTCCGCCGCGGCGCCGCGCAGGGCCTGAGGGGGGCCCGGGCGTCGGCGGCGGCGGACACGCTCAGCATGCGGACCAGCGCGCGCGCGGCGCCCAGGCACCAG------------CAGCAGGCGCGCCGCGGGGGCAG…
>HN18
CGGCAGGGCTGCTCATCTCGTCGACGACCAGGTTCTGTTCCGTTCCGATCCGATCCGATCCTGTCCTTGAGTTTCGTCCAGATCCTGGCGCGTATCTGCGTGTTTGATGATCCAGGTTCTTCGAACCTAAATCTGTCCGTGCACACGTCTTT----------TCTCTCTCTCCTACGCAGTGGATTAATCGGCATGGCGGCTCTGGCCACGTCGCAGCTCGTCGCAACGCGCGCCGGCCTGGGCGTCCCGGACGCGTCCACGTTCCGCCGCGGCGCCGCGCAGGGCCTGAGGGGGGCCCGGGCGTCGGCGGCGGCGGACACGCTCAGCATGCGGACCAGCGCGCGCGCGGCGCCCAGGCACCAG------------CAGCAGGCGCGCCGCGGGGGCAG…
>BN31
CGGCAGGGCTGCTCATCTCGTCGACGACCAGGTTCTGTTCCGTTCCGATCCGATCCGATCCTGTCCTTGAGTTTCGTCCAGATCCTGGCGCGTATCTGCGTGTTTGATGATCCAGGTTCTTCGAACCTAAATCTGTCCGTGCACACGTCTTT----------TCTCTCTCTCCTACGCAGTGGATTAATCGGCATGGCGGCTCTGGCCACGTCGCAGCTCGTCGCAACGCGCGCCGGCCTGGGCGTCCCGGACGCGTCCACGTTCCGCCGCGGCGCCGCGCAGGGCCTGAGGGGGGCCCGGGCGTCGGCGGCGGCGGACACGCTCAGCATGCGGACCAGCGCGCGCGCGGCGCCCAGGCACCAG------------CAGCAGGCGCGCCGCGGGGGCAG…
>BN32
CGGCAGGGCTGCTCATCTCGTCGACGACCAGGTTCTGTTCCGTTCCGATCCGATCCGATCCTGTCCTTGAGTTTCGTCCAGATCCTGGCGCGTATCTGCGTGTTTGATGATCCAGGTTCTTCGAACCTAAATCTGTCCGTGCACACGTCTTT----------TCTCTCTCTCCTACGCAGTGGATTAATCGGCATGGCGGCTCTGGCCACGTCGCAGCTCGTCGCAACGCGCGCCGGCCTGGGCGTCCCGGACGCGTCCACGTTCCGCCGCGGCGCCGCGCAGGGCCTGAGGGGGGCCCGGGCGTCGGCGGCGGCGGACACGCTCAGCATGCGGACCAGCGCGCGCGCGGCGCCCAGGCACCAG------------CAGCAGGCGCGCCGCGGGGGCAG…
>Dongbeinuo
CGGCAGGGCTGCTCATCTCGTCGACGACCAGGTTCTGTTCCGTTCCGATCCGATCCGATCCTGTCCTTGAGTTTCGTCCAGATCCTGGCGCGTATCTGCGTGTTTGATGATCCAGGTTCTTCGAACCTAAATCTGTCCGTGCACACGTCTTT----------TCTCTCTCTCCTACGCAGTGGATTAATCGGCATGGCGGCTCTGGCCACGTCGCAGCTCGTCGCAACGCGCGCCGGCCTGGGCGTCCCGGACGCGTCCACGTTCCGCCGCGGCGCCGCGCAGGGCCTGAGGGGGGCCCGGGCGTCGGCGGCGGCGGACACGCTCAGCATGCGGACCAGCGCGCGCGCGGCGCCCAGGCACCAG------------CAGCAGGCGCGCCGCGGGGGCAG…
>Wannuo11M
CGGCAGGGCTGCTCATCTCGTCGACGACCAGGTTCTGTTCCGTTCCGATCCGATCCGATCCTGTCCTTGAGTTTCGTCCAGATCCTGGCGCGTATCTGCGTGTTTGATGATCCAGGTTCTTCGAACCTAAATCTGTCCGTGCACACGTCTTT----------TCTCTCTCTCCTACGCAGTGGATTAATCGGCATGGCGGCTCTGGCCACGTCGCAGCTCGTCGCAACGCGCGCCGGCCTGGGCGTCCCGGACGCGTCCACGTTCCGCCGCGGCGCCGCGCAGGGCCTGAGGGGGGCCCGGGCGTCGGCGGCGGCGGACACGCTCAGCATGCGGACCAGCGCGCGCGCGGCGCCCAGGCACCAG------------CAGCAGGCGCGCCGCGGGGGCAG…
>180115
CGGCAGGGCTGCTCATCTCGTCGACGACCAGGTTCTGTTCCGTTCCGATCCGATCCGATCCTGTCCTTGAGTTTCGTCCAGATCCTGGCGCGTATCTGCGTGTTTGATGATCCAGGTTCTTCGAACCTAAATCTGTCCGTGCACACGTCTTT----------TCTCTCTCTCCTACGCAGTGGATTAATCGGCATGGCGGCTCTGGCCACGTCGCAGCTCGTCGCAACGCGCGCCGGCCTGGGCGTCCCGGACGCGTCCACGTTCCGCCGCGGCGCCGCGCAGGGCCTGAGGGGGGCCCGGGCGTCGGCGGCGGCGGACACGCTCAGCATGCGGACCAGCGCGCGCGCGGCGCCCAGGCACCAG------------CAGCAGGCGCGCCGCGGGGGCAG…
>180201
CGGCAGGGCTGCTCATCTCGTCGACGACCAGGTTCTGTTCCGTTCCGATCCGATCCGATCCTGTCCTTGAGTTTCGTCCAGATCCTGGCGCGTATCTGCGTGTTTGATGATCCAGGTTCTTCGAACCTAAATCTGTCCGTGCACACGTCTTT----------TCTCTCTCTCCTACGCAGTGGATTAATCGGCATGGCGGCTCTGGCCACGTCGCAGCTCGTCGCAACGCGCGCCGGCCTGGGCGTCCCGGACGCGTCCACGTTCCGCCGCGGCGCCGCGCAGGGCCTGAGGGGGGCCCGGGCGTCGGCGGCGGCGGACACGCTCAGCATGCGGACCAGCGCGCGCGCGGCGCCCAGGCACCAG------------CAGCAGGCGCGCCGCGGGGGCAG…
>180217
CGGCAGGGCTGCTCATCTCGTCGACGACCAGGTTCTGTTCCGTTCCGATCCGATCCGATCCTGTCCTTGAGTTTCGTCCAGATCCTGGCGCGTATCTGCGTGTTTGATGATCCAGGTTCTTCGAACCTAAATCTGTCCGTGCACACGTCTTT----------TCTCTCTCTCCTACGCAGTGGATTAATCGGCATGGCGGCTCTGGCCACGTCGCAGCTCGTCGCAACGCGCGCCGGCCTGGGCGTCCCGGACGCGTCCACGTTCCGCCGCGGCGCCGCGCAGGGCCTGAGGGGGGCCCGGGCGTCGGCGGCGGCGGACACGCTCAGCATGCGGACCAGCGCGCGCGCGGCGCCCAGGCACCAG------------CAGCAGGCGCGCCGCGGGGGCAG…
>16-554
CGGCAGGGCTGCTCATCTCGTCGACGACCAGGTTCTGTTCCGTTCCGATCCGATCCGATCCTGTCCTTGAGTTTCGTCCAGATCCTGGCGCGTATCTGCGTGTTTGATGATCCAGGTTCTTCGAACCTAAATCTGTCCGTGCACACGTCTTT----------TCTCTCTCTCCTACGCAGTGGATTAATCGGCATGGCGGCTCTGGCCACGTCGCAGCTCGTCGCAACGCGCGCCGGCCTGGGCGTCCCGGACGCGTCCACGTTCCGCCGCGGCGCCGCGCAGGGCCTGAGGGGGGCCCGGGCGTCGGCGGCGGCGGACACGCTCAGCATGCGGACCAGCGCGCGCGCGGCGCCCAGGCACCAG------------CAGCAGGCGCGCCGCGGGGGCAG…
>T18
CGGCAGGGCTGCTCATCTCGTCGACGACCAGGTTCTGTTCCGTTCCGATCCGATCCGATCCTGTCCTTGAGTTTCGTCCAGATCCTGGCGCGTATCTGCGTGTTTGATGATCCAGGTTCTTCGAACCTAAATCTGTCCGTGCACACGTCTTT----------TCTCTCTCTCCTACGCAGTGGATTAATCGGCATGGCGGCTCTGGCCACGTCGCAGCTCGTCGCAACGCGCGCCGGCCTGGGCGTCCCGGACGCGTCCACGTTCCGCCGCGGCGCCGCGCAGGGCCTGAGGGGGGCCCGGGCGTCGGCGGCGGCGGACACGCTCAGCATGCGGACCAGCGCGCGCGCGGCGCCCAGGCACCAG------------CAGCAGGCGCGCCGCGGGGGCAG…
>T25
CGGCAGGGCTGCTCATCTCGTCGACGACCAGGTTCTGTTCCGTTCCGATCCGATCCGATCCTGTCCTTGAGTTTCGTCCAGATCCTGGCGCGTATCTGCGTGTTTGATGATCCAGGTTCTTCGAACCTAAATCTGTCCGTGCACACGTCTTT----------TCTCTCTCTCCTACGCAGTGGATTAATCGGCATGGCGGCTCTGGCCACGTCGCAGCTCGTCGCAACGCGCGCCGGCCTGGGCGTCCCGGACGCGTCCACGTTCCGCCGCGGCGCCGCGCAGGGCCTGAGGGGGGCCCGGGCGTCGGCGGCGGCGGACACGCTCAGCATGCGGACCAGCGCGCGCGCGGCGCCCAGGCACCAG------------CAGCAGGCGCGCCGCGGGGGCAG…
>X47
CGGCAGGGCTGCTCATCTCGTCGACGACCAGGTTCTGTTCCGTTCCGATCCGATCCGATCCTGTCCTTGAGTTTCGTCCAGATCCTGGCGCGTATCTGCGTGTTTGATGATCCAGGTTCTTCGAACCTAAATCTGTCCGTGCACACGTCTTT----------TCTCTCTCTCCTACGCAGTGGATTAATCGGCATGGCGGCTCTGGCCACGTCGCAGCTCGTCGCAACGCGCGCCGGCCTGGGCGTCCCGGACGCGTCCACGTTCCGCCGCGGCGCCGCGCAGGGCCTGAGGGGGGCCCGGGCGTCGGCGGCGGCGGACACGCTCAGCATGCGGACCAGCGCGCGCGCGGCGCCCAGGCACCAG------------CAGCAGGCGCGCCGCGGGGGCAG…
>X76
CGGCAGGGCTGCTCATCTCGTCGACGACCAGGTTCTGTTCCGTTCCGATCCGATCCGATCCTGTCCTTGAGTTTCGTCCAGATCCTGGCGCGTATCTGCGTGTTTGATGATCCAGGTTCTTCGAACCTAAATCTGTCCGTGCACACGTCTTT----------TCTCTCTCTCCTACGCAGTGGATTAATCGGCATGGCGGCTCTGGCCACGTCGCAGCTCGTCGCAACGCGCGCCGGCCTGGGCGTCCCGGACGCGTCCACGTTCCGCCGCGGCGCCGCGCAGGGCCTGAGGGGGGCCCGGGCGTCGGCGGCGGCGGACACGCTCAGCATGCGGACCAGCGCGCGCGCGGCGCCCAGGCACCAG------------CAGCAGGCGCGCCGCGGGGGCAG…
>X112
CGGCAGGGCTGCTCATCTCGTCGACGACCAGGTTCTGTTCCGTTCCGATCCGATCCGATCCTGTCCTTGAGTTTCGTCCAGATCCTGGCGCGTATCTGCGTGTTTGATGATCCAGGTTCTTCGAACCTAAATCTGTCCGTGCACACGTCTTT----------TCTCTCTCTCCTACGCAGTGGATTAATCGGCATGGCGGCTCTGGCCACGTCGCAGCTCGTCGCAACGCGCGCCGGCCTGGGCGTCCCGGACGCGTCCACGTTCCGCCGCGGCGCCGCGCAGGGCCTGAGGGGGGCCCGGGCGTCGGCGGCGGCGGACACGCTCAGCATGCGGACCAGCGCGCGCGCGGCGCCCAGGCACCAG------------CAGCAGGCGCGCCGCGGGGGCAG…
>1003
CGGCAGGGCTGCTCATCTCGTCGACGACCAGGTTCTGTTCCGTTCCGATCCGATCCGATCCTGTCCTTGAGTTTCGTCCAGATCCTGGCGCGTATCTGCGTGTTTGATGATCCAGGTTCTTCGAACCTAAATCTGTCCGTGCACACGTCTTT----------TCTCTCTCTCCTACGCAGTGGATTAATCGGCATGGCGGCTCTGGCCACGTCGCAGCTCGTCGCAACGCGCGCCGGCCTGGGCGTCCCGGACGCGTCCACGTTCCGCCGCGGCGCCGCGCAGGGCCTGAGGGGGGCCCGGGCGTCGGCGGCGGCGGACACGCTCAGCATGCGGACCAGCGCGCGCGCGGCGCCCAGGCACCAG------------CAGCAGGCGCGCCGCGGGGGCAG…
>1005
CGGCAGGGCTGCTCATCTCGTCGACGACCAGGTTCTGTTCCGTTCCGATCCGATCCGATCCTGTCCTTGAGTTTCGTCCAGATCCTGGCGCGTATCTGCGTGTTTGATGATCCAGGTTCTTCGAACCTAAATCTGTCCGTGCACACGTCTTT----------TCTCTCTCTCCTACGCAGTGGATTAATCGGCATGGCGGCTCTGGCCACGTCGCAGCTCGTCGCAACGCGCGCCGGCCTGGGCGTCCCGGACGCGTCCACGTTCCGCCGCGGCGCCGCGCAGGGCCTGAGGGGGGCCCGGGCGTCGGCGGCGGCGGACACGCTCAGCATGCGGACCAGCGCGCGCGCGGCGCCCAGGCACCAG------------CAGCAGGCGCGCCGCGGGGGCAG…
>1008
CGGCAGGGCTGCTCATCTCGTCGACGACCAGGTTCTGTTCCGTTCCGATCCGATCCGATCCTGTCCTTGAGTTTCGTCCAGATCCTGGCGCGTATCTGCGTGTTTGATGATCCAGGTTCTTCGAACCTAAATCTGTCCGTGCACACGTCTTT----------TCTCTCTCTCCTACGCAGTGGATTAATCGGCATGGCGGCTCTGGCCACGTCGCAGCTCGTCGCAACGCGCGCCGGCCTGGGCGTCCCGGACGCGTCCACGTTCCGCCGCGGCGCCGCGCAGGGCCTGAGGGGGGCCCGGGCGTCGGCGGCGGCGGACACGCTCAGCATGCGGACCAGCGCGCGCGCGGCGCCCAGGCACCAG------------CAGCAGGCGCGCCGCGGGGGCAG…
>1033
CGGCAGGGCTGCTCATCTCGTCGACGACCAGGTTCTGTTCCGTTCCGATCCGATCCGATCCTGTCCTTGAGTTTCGTCCAGATCCTGGCGCGTATCTGCGTGTTTGATGATCCAGGTTCTTCGAACCTAAATCTGTCCGTGCACACGTCTTT----------TCTCTCTCTCCTACGCAGTGGATTAATCGGCATGGCGGCTCTGGCCACGTCGCAGCTCGTCGCAACGCGCGCCGGCCTGGGCGTCCCGGACGCGTCCACGTTCCGCCGCGGCGCCGCGCAGGGCCTGAGGGGGGCCCGGGCGTCGGCGGCGGCGGACACGCTCAGCATGCGGACCAGCGCGCGCGCGGCGCCCAGGCACCAG------------CAGCAGGCGCGCCGCGGGGGCAG…
>1035
CGGCAGGGCTGCTCATCTCGTCGACGACCAGGTTCTGTTCCGTTCCGATCCGATCCGATCCTGTCCTTGAGTTTCGTCCAGATCCTGGCGCGTATCTGCGTGTTTGATGATCCAGGTTCTTCGAACCTAAATCTGTCCGTGCACACGTCTTT----------TCTCTCTCTCCTACGCAGTGGATTAATCGGCATGGCGGCTCTGGCCACGTCGCAGCTCGTCGCAACGCGCGCCGGCCTGGGCGTCCCGGACGCGTCCACGTTCCGCCGCGGCGCCGCGCAGGGCCTGAGGGGGGCCCGGGCGTCGGCGGCGGCGGACACGCTCAGCATGCGGACCAGCGCGCGCGCGGCGCCCAGGCACCAG------------CAGCAGGCGCGCCGCGGGGGCAG…
>TZ23M
CGGCAGGGCTGCTCATCTCGTCGACGACCAGGTTCTGTTCCGTTCCGATCCGATCCGATCCTGTCCTTGAGTTTCGTCCAGATCCTGGCGCGTATCTGCGTGTTTGATGATCCAGGTTCTTCGAACCTAAATCTGTCCGTGCACACGTCTTT----------TCTCTCTCTCCTACGCAGTGGATTAATCGGCATGGCGGCTCTGGCCACGTCGCAGCTCGTCGCAACGCGCGCCGGCCTGGGCGTCCCGGACGCGTCCACGTTCCGCCGCGGCGCCGCGCAGGGCCTGAGGGGGGCCCGGGCGTCGGCGGCGGCGGACACGCTCAGCATGCGGACCAGCGCGCGCGCGGCGCCCAGGCACCAG------------CAGCAGGCGCGCCGCGGGGGCAG…
>80514
CGGCAGGGCTGCTCATCTCGTCGACGACCAGGTTCTGTTCCGTTCCGATCCGATCCGATCCTGTCCTTGAGTTTCGTCCAGATCCTGGCGCGTATCTGCGTGTTTGATGATCCAGGTTCTTCGAACCTAAATCTGTCCGTGCACACGTCTTT----------TCTCTCTCTCCTACGCAGTGGATTAATCGGCATGGCGGCTCTGGCCACGTCGCAGCTCGTCGCAACGCGCGCCGGCCTGGGCGTCCCGGACGCGTCCACGTTCCGCCGCGGCGCCGCGCAGGGCCTGAGGGGGGCCCGGGCGTCGGCGGCGGCGGACACGCTCAGCATGCGGACCAGCGCGCGCGCGGCGCCCAGGCACCAG------------CAGCAGGCGCGCCGCGGGGGCAG…
>80484
CGGCAGGGCTGCTCATCTCGTCGACGACCAGGTTCTGTTCCGTTCCGATCCGATCCGATCCTGTCCTTGAGTTTCGTCCAGATCCTGGCGCGTATCTGCGTGTTTGATGATCCAGGTTCTTCGAACCTAAATCTGTCCGTGCACACGTCTTT----------TCTCTCTCTCCTACGCAGTGGATTAATCGGCATGGCGGCTCTGGCCACGTCGCAGCTCGTCGCAACGCGCGCCGGCCTGGGCGTCCCGGACGCGTCCACGTTCCGCCGCGGCGCCGCGCAGGGCCTGAGGGGGGCCCGGGCGTCGGCGGCGGCGGACACGCTCAGCATGCGGACCAGCGCGCGCGCGGCGCCCAGGCACCAG------------CAGCAGGCGCGCCGCGGGGGCAG…
>80477
CGGCAGGGCTGCTCATCTCGTCGACGACCAGGTTCTGTTCCGTTCCGATCCGATCCGATCCTGTCCTTGAGTTTCGTCCAGATCCTGGCGCGTATCTGCGTGTTTGATGATCCAGGTTCTTCGAACCTAAATCTGTCCGTGCACACGTCTTT----------TCTCTCTCTCCTACGCAGTGGATTAATCGGCATGGCGGCTCTGGCCACGTCGCAGCTCGTCGCAACGCGCGCCGGCCTGGGCGTCCCGGACGCGTCCACGTTCCGCCGCGGCGCCGCGCAGGGCCTGAGGGGGGCCCGGGCGTCGGCGGCGGCGGACACGCTCAGCATGCGGACCAGCGCGCGCGCGGCGCCCAGGCACCAG------------CAGCAGGCGCGCCGCGGGGGCAG…
>80472
CGGCAGGGCTGCTCATCTCGTCGACGACCAGGTTCTGTTCCGTTCCGATCCGATCCGATCCTGTCCTTGAGTTTCGTCCAGATCCTGGCGCGTATCTGCGTGTTTGATGATCCAGGTTCTTCGAACCTAAATCTGTCCGTGCACACGTCTTT----------TCTCTCTCTCCTACGCAGTGGATTAATCGGCATGGCGGCTCTGGCCACGTCGCAGCTCGTCGCAACGCGCGCCGGCCTGGGCGTCCCGGACGCGTCCACGTTCCGCCGCGGCGCCGCGCAGGGCCTGAGGGGGGCCCGGGCGTCGGCGGCGGCGGACACGCTCAGCATGCGGACCAGCGCGCGCGCGGCGCCCAGGCACCAG------------CAGCAGGCGCGCCGCGGGGGCAG…
>80470
CGGCAGGGCTGCTCATCTCGTCGACGACCAGGTTCTGTTCCGTTCCGATCCGATCCGATCCTGTCCTTGAGTTTCGTCCAGATCCTGGCGCGTATCTGCGTGTTTGATGATCCAGGTTCTTCGAACCTAAATCTGTCCGTGCACACGTCTTT----------TCTCTCTCTCCTACGCAGTGGATTAATCGGCATGGCGGCTCTGGCCACGTCGCAGCTCGTCGCAACGCGCGCCGGCCTGGGCGTCCCGGACGCGTCCACGTTCCGCCGCGGCGCCGCGCAGGGCCTGAGGGGGGCCCGGGCGTCGGCGGCGGCGGACACGCTCAGCATGCGGACCAGCGCGCGCGCGGCGCCCAGGCACCAG------------CAGCAGGCGCGCCGCGGGGGCAG…
>80467
CGGCAGGGCTGCTCATCTCGTCGACGACCAGGTTCTGTTCCGTTCCGATCCGATCCGATCCTGTCCTTGAGTTTCGTCCAGATCCTGGCGCGTATCTGCGTGTTTGATGATCCAGGTTCTTCGAACCTAAATCTGTCCGTGCACACGTCTTT----------TCTCTCTCTCCTACGCAGTGGATTAATCGGCATGGCGGCTCTGGCCACGTCGCAGCTCGTCGCAACGCGCGCCGGCCTGGGCGTCCCGGACGCGTCCACGTTCCGCCGCGGCGCCGCGCAGGGCCTGAGGGGGGCCCGGGCGTCGGCGGCGGCGGACACGCTCAGCATGCGGACCAGCGCGCGCGCGGCGCCCAGGCACCAG------------CAGCAGGCGCGCCGCGGGGGCAG…
>80466
CGGCAGGGCTGCTCATCTCGTCGACGACCAGGTTCTGTTCCGTTCCGATCCGATCCGATCCTGTCCTTGAGTTTCGTCCAGATCCTGGCGCGTATCTGCGTGTTTGATGATCCAGGTTCTTCGAACCTAAATCTGTCCGTGCACACGTCTTT----------TCTCTCTCTCCTACGCAGTGGATTAATCGGCATGGCGGCTCTGGCCACGTCGCAGCTCGTCGCAACGCGCGCCGGCCTGGGCGTCCCGGACGCGTCCACGTTCCGCCGCGGCGCCGCGCAGGGCCTGAGGGGGGCCCGGGCGTCGGCGGCGGCGGACACGCTCAGCATGCGGACCAGCGCGCGCGCGGCGCCCAGGCACCAG------------CAGCAGGCGCGCCGCGGGGGCAG…
>80463
CGGCAGGGCTGCTCATCTCGTCGACGACCAGGTTCTGTTCCGTTCCGATCCGATCCGATCCTGTCCTTGAGTTTCGTCCAGATCCTGGCGCGTATCTGCGTGTTTGATGATCCAGGTTCTTCGAACCTAAATCTGTCCGTGCACACGTCTTT----------TCTCTCTCTCCTACGCAGTGGATTAATCGGCATGGCGGCTCTGGCCACGTCGCAGCTCGTCGCAACGCGCGCCGGCCTGGGCGTCCCGGACGCGTCCACGTTCCGCCGCGGCGCCGCGCAGGGCCTGAGGGGGGCCCGGGCGTCGGCGGCGGCGGACACGCTCAGCATGCGGACCAGCGCGCGCGCGGCGCCCAGGCACCAG------------CAGCAGGCGCGCCGCGGGGGCAG…
>80461
CGGCAGGGCTGCTCATCTCGTCGACGACCAGGTTCTGTTCCGTTCCGATCCGATCCGATCCTGTCCTTGAGTTTCGTCCAGATCCTGGCGCGTATCTGCGTGTTTGATGATCCAGGTTCTTCGAACCTAAATCTGTCCGTGCACACGTCTTT----------TCTCTCTCTCCTACGCAGTGGATTAATCGGCATGGCGGCTCTGGCCACGTCGCAGCTCGTCGCAACGCGCGCCGGCCTGGGCGTCCCGGACGCGTCCACGTTCCGCCGCGGCGCCGCGCAGGGCCTGAGGGGGGCCCGGGCGTCGGCGGCGGCGGACACGCTCAGCATGCGGACCAGCGCGCGCGCGGCGCCCAGGCACCAG------------CAGCAGGCGCGCCGCGGGGGCAG…
>80449
CGGCAGGGCTGCTCATCTCGTCGACGACCAGGTTCTGTTCCGTTCCGATCCGATCCGATCCTGTCCTTGAGTTTCGTCCAGATCCTGGCGCGTATCTGCGTGTTTGATGATCCAGGTTCTTCGAACCTAAATCTGTCCGTGCACACGTCTTT----------TCTCTCTCTCCTACGCAGTGGATTAATCGGCATGGCGGCTCTGGCCACGTCGCAGCTCGTCGCAACGCGCGCCGGCCTGGGCGTCCCGGACGCGTCCACGTTCCGCCGCGGCGCCGCGCAGGGCCTGAGGGGGGCCCGGGCGTCGGCGGCGGCGGACACGCTCAGCATGCGGACCAGCGCGCGCGCGGCGCCCAGGCACCAG------------CAGCAGGCGCGCCGCGGGGGCAG…
>80447
CGGCAGGGCTGCTCATCTCGTCGACGACCAGGTTCTGTTCCGTTCCGATCCGATCCGATCCTGTCCTTGAGTTTCGTCCAGATCCTGGCGCGTATCTGCGTGTTTGATGATCCAGGTTCTTCGAACCTAAATCTGTCCGTGCACACGTCTTT----------TCTCTCTCTCCTACGCAGTGGATTAATCGGCATGGCGGCTCTGGCCACGTCGCAGCTCGTCGCAACGCGCGCCGGCCTGGGCGTCCCGGACGCGTCCACGTTCCGCCGCGGCGCCGCGCAGGGCCTGAGGGGGGCCCGGGCGTCGGCGGCGGCGGACACGCTCAGCATGCGGACCAGCGCGCGCGCGGCGCCCAGGCACCAG------------CAGCAGGCGCGCCGCGGGGGCAG…
>80387
CGGCAGGGCTGCTCATCTCGTCGACGACCAGGTTCTGTTCCGTTCCGATCCGATCCGATCCTGTCCTTGAGTTTCGTCCAGATCCTGGCGCGTATCTGCGTGTTTGATGATCCAGGTTCTTCGAACCTAAATCTGTCCGTGCACACGTCTTT----------TCTCTCTCTCCTACGCAGTGGATTAATCGGCATGGCGGCTCTGGCCACGTCGCAGCTCGTCGCAACGCGCGCCGGCCTGGGCGTCCCGGACGCGTCCACGTTCCGCCGCGGCGCCGCGCAGGGCCTGAGGGGGGCCCGGGCGTCGGCGGCGGCGGACACGCTCAGCATGCGGACCAGCGCGCGCGCGGCGCCCAGGCACCAG------------CAGCAGGCGCGCCGCGGGGGCAG…
>6533
CGGCAGGGCTGCTCATCTCGTCGACGACCAGGTTCTGTTCCGTTCCGATCCGATCCGATCCTGTCCTTGAGTTTCGTCCAGATCCTGGCGCGTATCTGCGTGTTTGATGATCCAGGTTCTTCGAACCTAAATCTGTCCGTGCACACGTCTTT----------TCTCTCTCTCCTACGCAGTGGATTAATCGGCATGGCGGCTCTGGCCACGTCGCAGCTCGTCGCAACGCGCGCCGGCCTGGGCGTCCCGGACGCGTCCACGTTCCGCCGCGGCGCCGCGCAGGGCCTGAGGGGGGCCCGGGCGTCGGCGGCGGCGGACACGCTCAGCATGCGGACCAGCGCGCGCGCGGCGCCCAGGCACCAG------------CAGCAGGCGCGCCGCGGGGGCAG…
>6008
CGGCAGGGCTGCTCATCTCGTCGACGACCAGGTTCTGTTCCGTTCCGATCCGATCCGATCCTGTCCTTGAGTTTCGTCCAGATCCTGGCGCGTATCTGCGTGTTTGATGATCCAGGTTCTTCGAACCTAAATCTGTCCGTGCACACGTCTTT----------TCTCTCTCTCCTACGCAGTGGATTAATCGGCATGGCGGCTCTGGCCACGTCGCAGCTCGTCGCAACGCGCGCCGGCCTGGGCGTCCCGGACGCGTCCACGTTCCGCCGCGGCGCCGCGCAGGGCCTGAGGGGGGCCCGGGCGTCGGCGGCGGCGGACACGCTCAGCATGCGGACCAGCGCGCGCGCGGCGCCCAGGCACCAG------------CAGCAGGCGCGCCGCGGGGGCAG…
>6006
CGGCAGGGCTGCTCATCTCGTCGACGACCAGGTTCTGTTCCGTTCCGATCCGATCCGATCCTGTCCTTGAGTTTCGTCCAGATCCTGGCGCGTATCTGCGTGTTTGATGATCCAGGTTCTTCGAACCTAAATCTGTCCGTGCACACGTCTTT----------TCTCTCTCTCCTACGCAGTGGATTAATCGGCATGGCGGCTCTGGCCACGTCGCAGCTCGTCGCAACGCGCGCCGGCCTGGGCGTCCCGGACGCGTCCACGTTCCGCCGCGGCGCCGCGCAGGGCCTGAGGGGGGCCCGGGCGTCGGCGGCGGCGGACACGCTCAGCATGCGGACCAGCGCGCGCGCGGCGCCCAGGCACCAG------------CAGCAGGCGCGCCGCGGGGGCAG…
>1036
CGGCAGGGCTGCTCATCTCGTCGACGACCAGGTTCTGTTCCGTTCCGATCCGATCCGATCCTGTCCTTGAGTTTCGTCCAGATCCTGGCGCGTATCTGCGTGTTTGATGATCCAGGTTCTTCGAACCTAAATCTGTCCGTGCACACGTCTTT----------TCTCTCTCTCCTACGCAGTGGATTAATCGGCATGGCGGCTCTGGCCACGTCGCAGCTCGTCGCAACGCGCGCCGGCCTGGGCGTCCCGGACGCGTCCACGTTCCGCCGCGGCGCCGCGCAGGGCCTGAGGGGGGCCCGGGCGTCGGCGGCGGCGGACACGCTCAGCATGCGGACCAGCGCGCGCGCGGCGCCCAGGCACCAG------------CAGCAGGCGCGCCGCGGGGGCAG…
>DN3
CGGCAGGGCTGCTCATCTCGTCGACGACCAGGTTCTGTTCCGTTCCGATCCGATCCGATCCTGTCCTTGAGTTTCGTCCAGATCCTGGCGCGTATCTGCGTGTTTGATGATCCAGGTTCTTCGAACCTAAATCTGTCCGTGCACACGTCTTT----------TCTCTCTCTCCTACGCAGTGGATTAATCGGCATGGCGGCTCTGGCCACGTCGCAGCTCGTCGCAACGCGCGCCGGCCTGGGCGTCCCGGACGCGTCCACGTTCCGCCGCGGCGCCGCGCAGGGCCTGAGGGGGGCCCGGGCGTCGGCGGCGGCGGACACGCTCAGCATGCGGACCAGCGCGCGCGCGGCGCCCAGGCACCAG------------CAGCAGGCGCGCCGCGGGGGCAG…
>Bainuo
CGGCA-GGCTGCTCATCTCGTCGACGACCAGGTTCTGTTCCGTTCCGATCCGATCCGATCCTGTCCTTGAGTTTCGTCCAGATCCTGGCGCGTATCTGCGTGTTTGATGATCCAGGTTCTTCGAACCTAAATCTGTCCGTGCACACGTCTTT----------TCTCTCTCTCCTACGCAGTGGATTAATCGGCATGGCGGCTCTGGCCACGTCGCAGCTCGTCGCAACGCGCGCCGGCCTGGGCGTCCCGGACGCGTCCACGTTCCGCCGCGGCGCCGCGCAGGGCCTGAGGGGGGCCCGGGCGTCGGCGGCGGCGGACACGCTCAGCATGCGGACCAGCGCGCGCGCGGCGCCCAGGCACCAG------------CAGCAGGCGCGCCGCGGGGGCAG…
>ZHN1
CGGCA-GGCTGCTCATCTCGTCGACGACCAGGTTCTGTTCCGTTCCGATCCGATCCGATCCTGTCCTTGAGTTTCGTCCAGATCCTGGCGCGTATCTGCGTGTTTGATGATCCAGGTTCTTCGAACCTAAATCTGTCCGTGCACACGTCTTT----------TCTCTCTCTCCTACGCAGTGGATTAATCGGCATGGCGGCTCTGGCCACGTCGCAGCTCGTCGCAACGCGCGCCGGCCTGGGCGTCCCGGACGCGTCCACGTTCCGCCGCGGCGCCGCGCAGGGCCTGAGGGGGGCCCGGGCGTCGGCGGCGGCGGACACGCTCAGCATGCGGACCAGCGCGCGCGCGGCGCCCAGGCACCAG------------CAGCAGGCGCGCCGCGGGGGCAG…
>B164
CGGCA-GGCTGCTCATCTCGTCGACGACCAGGTTCTGTTCCGTTCCGATCCGATCCGATCCTGTCCTTGAGTTTCGTCCAGATCCTGGCGCGTATCTGCGTGTTTGATGATCCAGGTTCTTCGAACCTAAATCTGTCCGTGCACACGTCTTT----------TCTCTCTCTCCTACGCAGTGGATTAATCGGCATGGCGGCTCTGGCCACGTCGCAGCTCGTCGCAACGCGCGCCGGCCTGGGCGTCCCGGACGCGTCCACGTTCCGCCGCGGCGCCGCGCAGGGCCTGAGGGGGGCCCGGGCGTCGGCGGCGGCGGACACGCTCAGCATGCGGACCAGCGCGCGCGCGGCGCCCAGGCACCAG------------CAGCAGGCGCGCCGCGGGGGCAG…
>Zhang09
CGGCA-GGCTGCTCATCTCGTCGACGACCAGGTTCTGTTCCGTTCCGATCCGATCCGATCCTGTCCTTGAGTTTCGTCCAGATCCTGGCGCGTATCTGCGTGTTTGATGATCCAGGTTCTTCGAACCTAAATCTGTCCGTGCACACGTCTTT----------TCTCTCTCTCCTACGCAGTGGATTAATCGGCATGGCGGCTCTGGCCACGTCGCAGCTCGTCGCAACGCGCGCCGGCCTGGGCGTCCCGGACGCGTCCACGTTCCGCCGCGGCGCCGCGCAGGGCCTGAGGGGGGCCCGGGCGTCGGCGGCGGCGGACACGCTCAGCATGCGGACCAGCGCGCGCGCGGCGCCCAGGCACCAG------------CAGCAGGCGCGCCGCGGGGGCAG…
>BZN2
CGGCA-GGCTGCTCATCTCGTCGACGACCAGGTTCTGTTCCGTTCCGATCCGATCCGATCCTGTCCTTGAGTTTCGTCCAGATCCTGGCGCGTATCTGCGTGTTTGATGATCCAGGTTCTTCGAACCTAAATCTGTCCGTGCACACGTCTTT----------TCTCTCTCTCCTACGCAGTGGATTAATCGGCATGGCGGCTCTGGCCACGTCGCAGCTCGTCGCAACGCGCGCCGGCCTGGGCGTCCCGGACGCGTCCACGTTCCGCCGCGGCGCCGCGCAGGGCCTGAGGGGGGCCCGGGCGTCGGCGGCGGCGGACACGCTCAGCATGCGGACCAGCGCGCGCGCGGCGCCCAGGCACCAG------------CAGCAGGCGCGCCGCGGGGGCAG…
>1044
CGGCAGGGCTGCTCATCTCGTCGACGACCAGGTTCTGTTCCGTTCCGATCCGATCCGATCCTGTCCTTGAGTTTCGTCCAGATCCTGGCGCGTATCTGCGTGTTTGATGATCCAGGTTCTTCGAACCTAAATCTGTCCGTGCACACGTCTTT----------TCTCTCTCTCCTACGCAGTGGATTAATCGGCATGGCGGCTCTGGCCACGTCGCAGCTCGTCGCAACGCGCGCCGGCCTGGGCGTCCCGGACGCGTCCACGTTCCGCCGCGGCGCCGCGCAGGGCCTGAGGGGGGCCCGGGCGTCGGCGGCGGCGGACACGCTCAGCATGCGGACCAGCGCGCGCGCGGCGCCCAGGCACCAG------------CAGCAGGCGCGCCGCGGGGGCAG…
>Zhonghang3M
CGGCAGGGCTGCTCATCTCGTCGACGACCAGGTTCTGTTCCGTTCCGATCCGATCCGATCCTGTCCTTGAGTTTCGTCCAGATCCTGGCGCGTATCTGCGTGTTTGATGATCCAGGTTCTTCGAACCTAAATCTGTCCGTGCACACGTCTTT----------TCTCTCTCTCCTACGCAGTGGATTAATCGGCATGGCGGCTCTGGCCACGTCGCAGCTCGTCGCAACGCGCGCCGGCCTGGGCGTCCCGGACGCGTCCACGTTCCGCCGCGGCGCCGCGCAGGGCCTGAGGGGGGCCCGGGCGTCGGCGGCGGCGGACACGCTCAGCATGCGGACCAGCGCGCGCGCGGCGCCCAGGCACCAG------------CAGCAGGCGCGCCGCGGGGGCAG…
>SXBN1
CGGCAGGGCTGCTCATCTCGTCGACGACCAGGTTCTGTTCCGTTCCGATCCGATCCGATCCTGTCCTTGAGTTTCGTCCAGATCCTGGCGCGTATCTGCGTGTTTGATGATCCAGGTTCTTCGAACCTAAATCTGTCCGTGCACACGTCTTT----------TCTCTCTCTCCTACGCAGTGGATTAATCGGCATGGCGGCTCTGGCCACGTCGCAGCTCGTCGCAACGCGCGCCGGCCTGGGCGTCCCGGACGCGTCCACGTTCCGCCGCGGCGCCGCGCAGGGCCTGAGGGGGGCCCGGGCGTCGGCGGCGGCGGACACGCTCAGCATGCGGACCAGCGCGCGCGCGGCGCCCAGGCACCAG------------CAGCAGGCGCGCCGCGGGGGCAG…
>SXBN3
CGGCAGGGCTGCTCATCTCGTCGACGACCAGGTTCTGTTCCGTTCCGATCCGATCCGATCCTGTCCTTGAGTTTCGTCCAGATCCTGGCGCGTATCTGCGTGTTTGATGATCCAGGTTCTTCGAACCTAAATCTGTCCGTGCACACGTCTTT----------TCTCTCTCTCCTACGCAGTGGATTAATCGGCATGGCGGCTCTGGCCACGTCGCAGCTCGTCGCAACGCGCGCCGGCCTGGGCGTCCCGGACGCGTCCACGTTCCGCCGCGGCGCCGCGCAGGGCCTGAGGGGGGCCCGGGCGTCGGCGGCGGCGGACACGCTCAGCATGCGGACCAGCGCGCGCGCGGCGCCCAGGCACCAG------------CAGCAGGCGCGCCGCGGGGGCAG…
>BN9
CGGCAGGGCTGCTCATCTCGTCGACGACCAGGTTCTGTTCCGTTCCGATCCGATCCGATCCTGTCCTTGAGTTTCGTCCAGATCCTGGCGCGTATCTGCGTGTTTGATGATCCAGGTTCTTCGAACCTAAATCTGTCCGTGCACACGTCTTT----------TCTCTCTCTCCTACGCAGTGGATTAATCGGCATGGCGGCTCTGGCCACGTCGCAGCTCGTCGCAACGCGCGCCGGCCTGGGCGTCCCGGACGCGTCCACGTTCCGCCGCGGCGCCGCGCAGGGCCTGAGGGGGGCCCGGGCGTCGGCGGCGGCGGACACGCTCAGCATGCGGACCAGCGCGCGCGCGGCGCCCAGGCACCAG------------CAGCAGGCGCGCCGCGGGGGCAG…
>6013
CGGCAGGGCTGCTCATCTCGTCGACGACCAGGTTCTGTTCCGTTCCGATCCGATCCGATCCTGTCCTTGAGTTTCGTCCAGATCCTGGCGCGTATCTGCGTGTTTGATGATCCAGGTTCTTCGAACCTAAATCTGTCCGTGCACACGTCTTT----------TCTCTCTCTCCTACGCAGTGGATTAATCGGCATGGCGGCTCTGGCCACGTCGCAGCTCGTCGCAACGCGCGCCGGCCTGGGCGTCCCGGACGCGTCCACGTTCCGCCGCGGCGCCGCGCAGGGCCTGAGGGGGGCCCGGGCGTCGGCGGCGGCGGACACGCTCAGCATGCGGACCAGCGCGCGCGCGGCGCCCAGGCACCAG------------CAGCAGGCGCGCCGCGGGGGCAG…
